# Supplementary material for: Comprehensive analysis of DNA methylation for periodontitis
Source: Int J Implant Dent. 2022 May 2;8:22. doi: 10.1186/s40729-022-00420-8 (PMC9058047; doi:10.1186/s40729-022-00420-8)
Supplement: Supplementary file 1 — Additional file 1. List of gene name abbreviations. [file 40729_2022_420_MOESM1_ESM.xlsx]

## Sheet: Sheet2
list of gene name abbreviations
UCSC_RefGene_Name	Gene Name
TMEM9B	TMEM9 domain family member B(TMEM9B)
NXT1	nuclear transport factor 2 like export factor 1(NXT1)
GPR155	G protein-coupled receptor 155(GPR155)
ST5	suppression of tumorigenicity 5(ST5)
OS9	OS9, endoplasmic reticulum lectin(OS9)
CKLF-CMTM1	CKLF-CMTM1 readthrough(CKLF-CMTM1)
GSTT1	glutathione S-transferase theta 1(GSTT1)
TLE2	transducin like enhancer of split 2(TLE2)
CDC42BPA	CDC42 binding protein kinase alpha(CDC42BPA)
RET	ret proto-oncogene(RET)
CCZ1B	CCZ1 homolog B, vacuolar protein trafficking and biogenesis associated(CCZ1B)
LOC391322	D-dopachrome tautomerase-like(LOC391322)
SPTLC2	serine palmitoyltransferase long chain base subunit 2(SPTLC2)
PCM1	pericentriolar material 1(PCM1)
TTC19	tetratricopeptide repeat domain 19(TTC19)
SOX2-OT	SOX2 overlapping transcript(SOX2-OT)
RNF39	ring finger protein 39(RNF39)
ARPC1B	actin related protein 2/3 complex subunit 1B(ARPC1B)
DGKQ	diacylglycerol kinase theta(DGKQ)
LOC63930	uncharacterized LOC63930(LOC63930)
LRCH4	leucine rich repeats and calponin homology domain containing 4(LRCH4)
PLD6	phospholipase D family member 6(PLD6)
HCG14	HLA complex group 14 (non-protein coding)(HCG14)
AHR	aryl hydrocarbon receptor(AHR)
ADARB2	adenosine deaminase, RNA specific B2 (inactive)(ADARB2)
ELFN1-AS1	ELFN1 antisense RNA 1(ELFN1-AS1)
MYO18A	myosin XVIIIA(MYO18A)
DEGS2	delta 4-desaturase, sphingolipid 2(DEGS2)
CMTM7	CKLF like MARVEL transmembrane domain containing 7(CMTM7)
OR8B8	olfactory receptor family 8 subfamily B member 8(OR8B8)
ABLIM2	actin binding LIM protein family member 2(ABLIM2)
AATK	apoptosis associated tyrosine kinase(AATK)
CSGALNACT2	chondroitin sulfate N-acetylgalactosaminyltransferase 2(CSGALNACT2)
MCM5	minichromosome maintenance complex component 5(MCM5)
DCTN5	dynactin subunit 5(DCTN5)
PAPD7	poly(A) RNA polymerase D7, non-canonical(PAPD7)
ELFN2	extracellular leucine rich repeat and fibronectin type III domain containing 2(ELFN2)
FARS2	phenylalanyl-tRNA synthetase 2, mitochondrial(FARS2)
PRKCZ	protein kinase C zeta(PRKCZ)
CCDC125	coiled-coil domain containing 125(CCDC125)
LEMD3	LEM domain containing 3(LEMD3)
OCA2	OCA2 melanosomal transmembrane protein(OCA2)
KIAA1462	KIAA1462(KIAA1462)
DOCK1	dedicator of cytokinesis 1(DOCK1)
TRPS1	transcriptional repressor GATA binding 1(TRPS1)
ARHGAP10	Rho GTPase activating protein 10(ARHGAP10)
KCNJ6	potassium voltage-gated channel subfamily J member 6(KCNJ6)
ARHGAP39	Rho GTPase activating protein 39(ARHGAP39)
KNDC1	kinase non-catalytic C-lobe domain containing 1(KNDC1)
SIM1	single-minded family bHLH transcription factor 1(SIM1)
CDH6	cadherin 6(CDH6)
IDUA	iduronidase, alpha-L-(IDUA)
CLDN10	claudin 10(CLDN10)
TMEM132E	transmembrane protein 132E(TMEM132E)
FBN2	fibrillin 2(FBN2)
PLA2G7	phospholipase A2 group VII(PLA2G7)
ZNF577	zinc finger protein 577(ZNF577)
NEXN	nexilin F-actin binding protein(NEXN)
EMX2	empty spiracles homeobox 2(EMX2)
GFRA1	GDNF family receptor alpha 1(GFRA1)
NEFM	neurofilament, medium polypeptide(NEFM)
UCP1	uncoupling protein 1(UCP1)
NPR3	natriuretic peptide receptor 3(NPR3)
CRMP1	collapsin response mediator protein 1(CRMP1)
CABIN1	calcineurin binding protein 1(CABIN1)
PTGFRN	prostaglandin F2 receptor inhibitor(PTGFRN)
DOCK5	dedicator of cytokinesis 5(DOCK5)
POU4F1	POU class 4 homeobox 1(POU4F1)
CACNA1I	calcium voltage-gated channel subunit alpha1 I(CACNA1I)
MPV17L	MPV17 mitochondrial inner membrane protein like(MPV17L)
ASCL2	achaete-scute family bHLH transcription factor 2(ASCL2)
TMEM150B	transmembrane protein 150B(TMEM150B)
LRRN2	leucine rich repeat neuronal 2(LRRN2)
TRPC6	transient receptor potential cation channel subfamily C member 6(TRPC6)
ONECUT2	one cut homeobox 2(ONECUT2)
MRAS	muscle RAS oncogene homolog(MRAS)
ERICH1	glutamate rich 1(ERICH1)
ARHGAP15	Rho GTPase activating protein 15(ARHGAP15)
PDE4B	phosphodiesterase 4B(PDE4B)
NSMCE2	NSE2/MMS21 homolog, SMC5-SMC6 complex SUMO ligase(NSMCE2)
CCNJL	cyclin J like(CCNJL)
RALYL	RALY RNA binding protein-like(RALYL)
TACR1	tachykinin receptor 1(TACR1)
TBX18	T-box 18(TBX18)
CHD5	chromodomain helicase DNA binding protein 5(CHD5)
CLDN3	claudin 3(CLDN3)
PTPN13	protein tyrosine phosphatase, non-receptor type 13(PTPN13)
SH3BP4	SH3 domain binding protein 4(SH3BP4)
GSC	goosecoid homeobox(GSC)
G2E3	G2/M-phase specific E3 ubiquitin protein ligase(G2E3)
EPB41L3	erythrocyte membrane protein band 4.1 like 3(EPB41L3)
SYT6	synaptotagmin 6(SYT6)
DZIP1	DAZ interacting zinc finger protein 1(DZIP1)
USP6NL	USP6 N-terminal like(USP6NL)
CHRNA3	cholinergic receptor nicotinic alpha 3 subunit(CHRNA3)
SHC2	SHC adaptor protein 2(SHC2)
SCARF2	scavenger receptor class F member 2(SCARF2)
DUOX1	dual oxidase 1(DUOX1)
GRIA4	glutamate ionotropic receptor AMPA type subunit 4(GRIA4)
CDKL2	cyclin dependent kinase like 2(CDKL2)
KIRREL	kin of IRRE like (Drosophila)(KIRREL)
MICU3	mitochondrial calcium uptake family member 3(MICU3)
ZNF285	zinc finger protein 285(ZNF285)
PAK7	P21 (RAC1) Activated Kinase 5
ALDH1L1	aldehyde dehydrogenase 1 family member L1(ALDH1L1)
HTRA1	HtrA serine peptidase 1(HTRA1)
ARL4A	ADP ribosylation factor like GTPase 4A(ARL4A)
SLITRK5	SLIT and NTRK like family member 5(SLITRK5)
CELF4	CUGBP, Elav-like family member 4(CELF4)
THBS4	thrombospondin 4(THBS4)
SND1	staphylococcal nuclease and tudor domain containing 1(SND1)
MIR5694	microRNA 5694(MIR5694)
LMX1A	LIM homeobox transcription factor 1 alpha(LMX1A)
FOXL2NB	FOXL2 neighbor(FOXL2NB)
IQGAP1	IQ motif containing GTPase activating protein 1(IQGAP1)
MSX2	msh homeobox 2(MSX2)
CXCL14	C-X-C motif chemokine ligand 14(CXCL14)
GHR	growth hormone receptor(GHR)
MEIOB	meiosis specific with OB domains(MEIOB)
AGBL4	ATP/GTP binding protein like 4(AGBL4)
PRSS23	protease, serine 23(PRSS23)
FANCC	Fanconi anemia complementation group C(FANCC)
ARSJ	arylsulfatase family member J(ARSJ)
TJP1	tight junction protein 1(TJP1)
LNPEP	leucyl and cystinyl aminopeptidase(LNPEP)
FN3K	fructosamine 3 kinase(FN3K)
C9orf129	chromosome 9 open reading frame 129(C9orf129)
VAC14	Vac14, PIKFYVE complex component(VAC14)
MCIDAS	multiciliate differentiation and DNA synthesis associated cell cycle protein(MCIDAS)
PLCD1	phospholipase C delta 1(PLCD1)
CFDP1	craniofacial development protein 1(CFDP1)
PCCA	propionyl-CoA carboxylase alpha subunit(PCCA)
SPTB	spectrin beta, erythrocytic(SPTB)
ZNF718	zinc finger protein 718(ZNF718)
PSMG3	proteasome assembly chaperone 3(PSMG3)
FZD6	frizzled class receptor 6(FZD6)
ASPG	asparaginase(ASPG)
ZNF542P	zinc finger protein 542, pseudogene(ZNF542P)
P4HA3	prolyl 4-hydroxylase subunit alpha 3(P4HA3)
FAM19A2	family with sequence similarity 19 member A2, C-C motif chemokine like(FAM19A2)
USH1C	USH1 protein network component harmonin(USH1C)
LHX5-AS1	LHX5 antisense RNA 1 (head to head)(LHX5-AS1)
SNTG2	syntrophin gamma 2(SNTG2)
LINC00466	long intergenic non-protein coding RNA 466(LINC00466)
ADAMTS7	ADAM metallopeptidase with thrombospondin type 1 motif 7(ADAMTS7)
GDF6	growth differentiation factor 6(GDF6)
SYNM	synemin(SYNM)
FAM150A	family with sequence similarity 150 member A(FAM150A)
ADAMTS14	ADAM metallopeptidase with thrombospondin type 1 motif 14(ADAMTS14)
SYT9	synaptotagmin 9(SYT9)
HECW2	HECT, C2 and WW domain containing E3 ubiquitin protein ligase 2(HECW2)
DNAJA4	DnaJ heat shock protein family (Hsp40) member A4(DNAJA4)
KL	klotho(KL)
KCNK9	potassium two pore domain channel subfamily K member 9(KCNK9)
ADRA2A	adrenoceptor alpha 2A(ADRA2A)
GNAL	G protein subunit alpha L(GNAL)
COL12A1	collagen type XII alpha 1 chain(COL12A1)
FAM20C	FAM20C, golgi associated secretory pathway kinase(FAM20C)
FNDC4	fibronectin type III domain containing 4(FNDC4)
SLC30A2	solute carrier family 30 member 2(SLC30A2)
MTUS1	microtubule associated tumor suppressor 1(MTUS1)
NTSR1	neurotensin receptor 1(NTSR1)
ZNF677	zinc finger protein 677(ZNF677)
FAM20A	FAM20A, golgi associated secretory pathway pseudokinase(FAM20A)
RFX6	regulatory factor X6(RFX6)
SLC35D2	solute carrier family 35 member D2(SLC35D2)
C8orf34-AS1	C8orf34 antisense RNA 1(C8orf34-AS1)
NPNT	nephronectin(NPNT)
LIMCH1	LIM and calponin homology domains 1(LIMCH1)
RBM24	RNA binding motif protein 24(RBM24)
PSME4	proteasome activator subunit 4(PSME4)
NSG1	neuron specific gene family member 1(NSG1)
PRKAG2	protein kinase AMP-activated non-catalytic subunit gamma 2(PRKAG2)
SLC25A25	solute carrier family 25 member 25(SLC25A25)
DGKG	diacylglycerol kinase gamma(DGKG)
ZFPM2	zinc finger protein, FOG family member 2(ZFPM2)
SYNGR1	synaptogyrin 1(SYNGR1)
CFAP46	cilia and flagella associated protein 46(CFAP46)
ACVR1	activin A receptor type 1(ACVR1)
MBNL2	muscleblind like splicing regulator 2(MBNL2)
MEF2C	myocyte enhancer factor 2C(MEF2C)
FOXE3	forkhead box E3(FOXE3)
LOC389199	uncharacterized LOC389199(LOC389199)
EDN3	endothelin 3(EDN3)
SEMA6D	semaphorin 6D(SEMA6D)
LOC101926913	uncharacterized LOC101926913(LOC101926913)
DNAH14	dynein axonemal heavy chain 14(DNAH14)
CTSF	cathepsin F(CTSF)
LOXL2	lysyl oxidase like 2(LOXL2)
GLRB	glycine receptor beta(GLRB)
STBD1	starch binding domain 1(STBD1)
EML1	echinoderm microtubule associated protein like 1(EML1)
ROR1	receptor tyrosine kinase like orphan receptor 1(ROR1)
IGFBP5	insulin like growth factor binding protein 5(IGFBP5)
ETV1	ETS variant 1(ETV1)
CGREF1	cell growth regulator with EF-hand domain 1(CGREF1)
TUB	tubby bipartite transcription factor(TUB)
MEX3D	mex-3 RNA binding family member D(MEX3D)
GREB1L	growth regulation by estrogen in breast cancer 1 like(GREB1L)
CMC2	C-X9-C motif containing 2(CMC2)
IRX4	iroquois homeobox 4(IRX4)
NRG1	neuregulin 1(NRG1)
FILIP1	filamin A interacting protein 1(FILIP1)
FAM162B	family with sequence similarity 162 member B(FAM162B)
PSD3	pleckstrin and Sec7 domain containing 3(PSD3)
SCN4B	sodium voltage-gated channel beta subunit 4(SCN4B)
ZBTB8B	zinc finger and BTB domain containing 8B(ZBTB8B)
LYNX1	Ly6/neurotoxin 1(LYNX1)
LRP2	LDL receptor related protein 2(LRP2)
KCNJ5	potassium voltage-gated channel subfamily J member 5(KCNJ5)
FGF3	fibroblast growth factor 3(FGF3)
SIM2	single-minded family bHLH transcription factor 2(SIM2)
FAM71E2	family with sequence similarity 71 member E2(FAM71E2)
WBP1L	WW domain binding protein 1-like(WBP1L)
CDK7	cyclin dependent kinase 7(CDK7)
CNST	consortin, connexin sorting protein(CNST)
CDO1	cysteine dioxygenase type 1(CDO1)
STC2	stanniocalcin 2(STC2)
EPHA7	EPH receptor A7(EPHA7)
MIR935	microRNA 935(MIR935)
FSTL1	follistatin like 1(FSTL1)
VPS53	VPS53, GARP complex subunit(VPS53)
DNMT3A	DNA methyltransferase 3 alpha(DNMT3A)
CRY1	cryptochrome circadian clock 1(CRY1)
SRRM4	serine/arginine repetitive matrix 4(SRRM4)
PRKAA2	protein kinase AMP-activated catalytic subunit alpha 2(PRKAA2)
GSC2	goosecoid homeobox 2(GSC2)
LMX1B	LIM homeobox transcription factor 1 beta(LMX1B)
GCM2	glial cells missing homolog 2(GCM2)
NFIA	nuclear factor I A(NFIA)
PDLIM4	PDZ and LIM domain 4(PDLIM4)
RELN	reelin(RELN)
PRDM14	PR/SET domain 14(PRDM14)
FBXL13	F-box and leucine rich repeat protein 13(FBXL13)
MFHAS1	malignant fibrous histiocytoma amplified sequence 1(MFHAS1)
LRRC8E	leucine rich repeat containing 8 family member E(LRRC8E)
ADCY2	adenylate cyclase 2(ADCY2)
SYNDIG1L	synapse differentiation inducing 1 like(SYNDIG1L)
PARD3	par-3 family cell polarity regulator(PARD3)
HOOK1	hook microtubule tethering protein 1(HOOK1)
NPAS2	neuronal PAS domain protein 2(NPAS2)
ITPR1	inositol 1,4,5-trisphosphate receptor type 1(ITPR1)
UGGT2	UDP-glucose glycoprotein glucosyltransferase 2(UGGT2)
EFTUD1	#N/A
SLC1A6	solute carrier family 1 member 6(SLC1A6)
GPRC5C	G protein-coupled receptor class C group 5 member C(GPRC5C)
SLMAP	sarcolemma associated protein(SLMAP)
GEMIN4	gem nuclear organelle associated protein 4(GEMIN4)
ADARB1	adenosine deaminase, RNA specific B1(ADARB1)
LDLR	low density lipoprotein receptor(LDLR)
THADA	THADA, armadillo repeat containing(THADA)
FCHSD2	FCH and double SH3 domains 2(FCHSD2)
PLK5	polo like kinase 5(PLK5)
MYSM1	Myb like, SWIRM and MPN domains 1(MYSM1)
TNFRSF1B	TNF receptor superfamily member 1B(TNFRSF1B)
SRP68	signal recognition particle 68(SRP68)
LSP1	lymphocyte-specific protein 1(LSP1)
SSH1	slingshot protein phosphatase 1(SSH1)
POU2F1	POU class 2 homeobox 1(POU2F1)
RHCG	Rh family C glycoprotein(RHCG)
EIF4E3	eukaryotic translation initiation factor 4E family member 3(EIF4E3)
DNAJC6	DnaJ heat shock protein family (Hsp40) member C6(DNAJC6)
HDAC9	histone deacetylase 9(HDAC9)
FAM184B	family with sequence similarity 184 member B(FAM184B)
PLEKHG6	pleckstrin homology and RhoGEF domain containing G6(PLEKHG6)
COL13A1	collagen type XIII alpha 1 chain(COL13A1)
RARRES1	retinoic acid receptor responder 1(RARRES1)
PLEKHA1	pleckstrin homology domain containing A1(PLEKHA1)
KAZN	kazrin, periplakin interacting protein(KAZN)
WNT7B	Wnt family member 7B(WNT7B)
IGFBP2	insulin like growth factor binding protein 2(IGFBP2)
MGC2889	uncharacterized protein MGC2889(MGC2889)
ASXL3	additional sex combs like 3, transcriptional regulator(ASXL3)
TBX2-AS1	TBX2 antisense RNA 1(TBX2-AS1)
C8orf88	chromosome 8 open reading frame 88(C8orf88)
ANKRD11	ankyrin repeat domain 11(ANKRD11)
CRYBA2	crystallin beta A2(CRYBA2)
ST8SIA2	ST8 alpha-N-acetyl-neuraminide alpha-2,8-sialyltransferase 2(ST8SIA2)
DHH	desert hedgehog(DHH)
LAMA4	laminin subunit alpha 4(LAMA4)
DIP2B	disco interacting protein 2 homolog B(DIP2B)
TLX2	T-cell leukemia homeobox 2(TLX2)
PHLDA3	pleckstrin homology like domain family A member 3(PHLDA3)
TNIP3	TNFAIP3 interacting protein 3(TNIP3)
GAD1	glutamate decarboxylase 1(GAD1)
GATA5	GATA binding protein 5(GATA5)
UBE4B	ubiquitination factor E4B(UBE4B)
GABRG3	gamma-aminobutyric acid type A receptor gamma3 subunit(GABRG3)
DIO3	deiodinase, iodothyronine type III(DIO3)
RASGRF1	Ras protein specific guanine nucleotide releasing factor 1(RASGRF1)
ASPSCR1	ASPSCR1, UBX domain containing tether for SLC2A4(ASPSCR1)
DHRS9	dehydrogenase/reductase 9(DHRS9)
TRIO	trio Rho guanine nucleotide exchange factor(TRIO)
DDTL	D-dopachrome tautomerase-like(DDTL)
LPAR6	lysophosphatidic acid receptor 6(LPAR6)
KAT6B	lysine acetyltransferase 6B(KAT6B)
LHX2	LIM homeobox 2(LHX2)
MIR548G	microRNA 548g(MIR548G)
TSPAN33	tetraspanin 33(TSPAN33)
ZC3H3	zinc finger CCCH-type containing 3(ZC3H3)
AGAP1	ArfGAP with GTPase domain, ankyrin repeat and PH domain 1(AGAP1)
DLK1	delta like non-canonical Notch ligand 1(DLK1)
CDK14	cyclin dependent kinase 14(CDK14)
SOX17	SRY-box 17(SOX17)
B4GALNT2	beta-1,4-N-acetyl-galactosaminyltransferase 2(B4GALNT2)
PLD1	phospholipase D1(PLD1)
USP2	ubiquitin specific peptidase 2(USP2)
NKX2-2	NK2 homeobox 2(NKX2-2)
MYLK	myosin light chain kinase(MYLK)
FAM19A5	family with sequence similarity 19 member A5, C-C motif chemokine like(FAM19A5)
ST6GAL2	ST6 beta-galactoside alpha-2,6-sialyltransferase 2(ST6GAL2)
RCAN1	regulator of calcineurin 1(RCAN1)
SPRY2	sprouty RTK signaling antagonist 2(SPRY2)
CXCL2	C-X-C motif chemokine ligand 2(CXCL2)
PCLO	piccolo presynaptic cytomatrix protein(PCLO)
EYA4	EYA transcriptional coactivator and phosphatase 4(EYA4)
FAM47E-STBD1	FAM47E-STBD1 readthrough(FAM47E-STBD1)
MGAT4D	MGAT4 family member D(MGAT4D)
LINC01358	long intergenic non-protein coding RNA 1358(LINC01358)
KLHL3	kelch like family member 3(KLHL3)
ADCYAP1	adenylate cyclase activating polypeptide 1(ADCYAP1)
LHPP	phospholysine phosphohistidine inorganic pyrophosphate phosphatase(LHPP)
PAPPA	pappalysin 1(PAPPA)
CYR61	cysteine rich angiogenic inducer 61(CYR61)
FEZF1	FEZ family zinc finger 1(FEZF1)
CECR1	cat eye syndrome chromosome region, candidate 1(CECR1)
NRXN3	neurexin 3(NRXN3)
YIPF4	Yip1 domain family member 4(YIPF4)
PDLIM5	PDZ and LIM domain 5(PDLIM5)
FHAD1	forkhead associated phosphopeptide binding domain 1(FHAD1)
PP12613	uncharacterized LOC100192379(PP12613)
NKX6-2	NK6 homeobox 2(NKX6-2)
CTNND2	catenin delta 2(CTNND2)
USP44	ubiquitin specific peptidase 44(USP44)
ANKRD18B	ankyrin repeat domain 18B(ANKRD18B)
LPAR3	lysophosphatidic acid receptor 3(LPAR3)
GPR27	G protein-coupled receptor 27(GPR27)
FAM110C	family with sequence similarity 110 member C(FAM110C)
ERBB4	erb-b2 receptor tyrosine kinase 4(ERBB4)
LOX	lysyl oxidase(LOX)
ZNF667	zinc finger protein 667(ZNF667)
MATN3	matrilin 3(MATN3)
VIPR2	vasoactive intestinal peptide receptor 2(VIPR2)
COBL	cordon-bleu WH2 repeat protein(COBL)
NUDT12	nudix hydrolase 12(NUDT12)
RNF217	ring finger protein 217(RNF217)
RABGAP1L	RAB GTPase activating protein 1 like(RABGAP1L)
ASB18	ankyrin repeat and SOCS box containing 18(ASB18)
KIF22	kinesin family member 22(KIF22)
SLAIN1	SLAIN motif family member 1(SLAIN1)
STK24	serine/threonine kinase 24(STK24)
FOXK2	forkhead box K2(FOXK2)
CTNNA2	catenin alpha 2(CTNNA2)
PTGER3	prostaglandin E receptor 3(PTGER3)
HOXC10	homeobox C10(HOXC10)
FADS2	fatty acid desaturase 2(FADS2)
STK32B	serine/threonine kinase 32B(STK32B)
RBFOX1	RNA binding protein, fox-1 homolog 1(RBFOX1)
GJB6	gap junction protein beta 6(GJB6)
CTIF	cap binding complex dependent translation initiation factor(CTIF)
GLB1L2	galactosidase beta 1 like 2(GLB1L2)
PYGO1	pygopus family PHD finger 1(PYGO1)
LINC01143	long intergenic non-protein coding RNA 1143(LINC01143)
HOXA7	homeobox A7(HOXA7)
GPR68	G protein-coupled receptor 68(GPR68)
FMN2	formin 2(FMN2)
FRMD4A	FERM domain containing 4A(FRMD4A)
HS1BP3-IT1	HS1BP3 intronic transcript 1(HS1BP3-IT1)
FRMD3	FERM domain containing 3(FRMD3)
CALY	calcyon neuron specific vesicular protein(CALY)
GNA12	G protein subunit alpha 12(GNA12)
KCNK4	potassium two pore domain channel subfamily K member 4(KCNK4)
ATG7	autophagy related 7(ATG7)
RORA	RAR related orphan receptor A(RORA)
TFAP2C	transcription factor AP-2 gamma(TFAP2C)
APP	amyloid beta precursor protein(APP)
ANAPC15	anaphase promoting complex subunit 15(ANAPC15)
LINC01170	long intergenic non-protein coding RNA 1170(LINC01170)
BTBD1	BTB domain containing 1(BTBD1)
PRH1-PRR4	PRH1-PRR4 readthrough(PRH1-PRR4)
CBFA2T2	CBFA2/RUNX1 translocation partner 2(CBFA2T2)
MAST2	microtubule associated serine/threonine kinase 2(MAST2)
UNC5A	unc-5 netrin receptor A(UNC5A)
PGBD5	piggyBac transposable element derived 5(PGBD5)
TRIL	TLR4 interactor with leucine rich repeats(TRIL)
EBF2	early B-cell factor 2(EBF2)
ADHFE1	alcohol dehydrogenase, iron containing 1(ADHFE1)
PHF21B	PHD finger protein 21B(PHF21B)
PPP1R14A	protein phosphatase 1 regulatory inhibitor subunit 14A(PPP1R14A)
IHH	indian hedgehog(IHH)
RNF150	ring finger protein 150(RNF150)
LDOC1L	leucine zipper down-regulated in cancer 1 like(LDOC1L)
PAX6	paired box 6(PAX6)
PCSK6	proprotein convertase subtilisin/kexin type 6(PCSK6)
HMX3	H6 family homeobox 3(HMX3)
FLJ16779	uncharacterized LOC100192386(FLJ16779)
HAS3	hyaluronan synthase 3(HAS3)
JPH3	junctophilin 3(JPH3)
PTPRT	protein tyrosine phosphatase, receptor type T(PTPRT)
SCGB3A1	secretoglobin family 3A member 1(SCGB3A1)
OBSL1	obscurin like 1(OBSL1)
ATP4B	ATPase H+/K+ transporting beta subunit(ATP4B)
GALR1	galanin receptor 1(GALR1)
MT3	metallothionein 3(MT3)
RASGRF2	Ras protein specific guanine nucleotide releasing factor 2(RASGRF2)
NKX3-2	NK3 homeobox 2(NKX3-2)
TLL1	tolloid like 1(TLL1)
PRDM16	PR/SET domain 16(PRDM16)
MN1	MN1 proto-oncogene, transcriptional regulator(MN1)
CDIP1	cell death inducing p53 target 1(CDIP1)
OPA3	optic atrophy 3 (autosomal recessive, with chorea and spastic paraplegia)(OPA3)
STK32C	serine/threonine kinase 32C(STK32C)
CBLB	Cbl proto-oncogene B(CBLB)
CAPZB	capping actin protein of muscle Z-line beta subunit(CAPZB)
RBM20	RNA binding motif protein 20(RBM20)
AXIN2	axin 2(AXIN2)
SLC24A4	solute carrier family 24 member 4(SLC24A4)
TACC2	transforming acidic coiled-coil containing protein 2(TACC2)
SLIT1	slit guidance ligand 1(SLIT1)
SLC32A1	solute carrier family 32 member 1(SLC32A1)
MAD2L2	MAD2 mitotic arrest deficient-like 2 (yeast)(MAD2L2)
CEP164	centrosomal protein 164(CEP164)
HMGA2	high mobility group AT-hook 2(HMGA2)
SPEG	SPEG complex locus(SPEG)
HN1L	hematological and neurological expressed 1 like(HN1L)
TMEM178A	transmembrane protein 178A(TMEM178A)
CGNL1	cingulin like 1(CGNL1)
LINC01356	long intergenic non-protein coding RNA 1356(LINC01356)
RBP7	retinol binding protein 7(RBP7)
MACROD1	MACRO domain containing 1(MACROD1)
ISLR2	immunoglobulin superfamily containing leucine rich repeat 2(ISLR2)
MIR1258	microRNA 1258(MIR1258)
ITGA9	integrin subunit alpha 9(ITGA9)
GAL	galanin and GMAP prepropeptide(GAL)
PLXNA4	plexin A4(PLXNA4)
STK17B	serine/threonine kinase 17b(STK17B)
SLC38A3	solute carrier family 38 member 3(SLC38A3)
OVOL2	ovo like zinc finger 2(OVOL2)
NPHP4	nephrocystin 4(NPHP4)
PLCL2	phospholipase C like 2(PLCL2)
EPHA6	EPH receptor A6(EPHA6)
ITGA5	integrin subunit alpha 5(ITGA5)
ADAMTSL5	ADAMTS like 5(ADAMTSL5)
DSP	desmoplakin(DSP)
DPYSL3	dihydropyrimidinase like 3(DPYSL3)
FXYD6	FXYD domain containing ion transport regulator 6(FXYD6)
KIF26A	kinesin family member 26A(KIF26A)
DCLK1	doublecortin like kinase 1(DCLK1)
FGF4	fibroblast growth factor 4(FGF4)
EIF4EBP3	eukaryotic translation initiation factor 4E binding protein 3(EIF4EBP3)
AMPH	amphiphysin(AMPH)
ZNF655	zinc finger protein 655(ZNF655)
MAP3K7CL	MAP3K7 C-terminal like(MAP3K7CL)
CSNK1G1	casein kinase 1 gamma 1(CSNK1G1)
IFI27	interferon alpha inducible protein 27(IFI27)
SLC40A1	solute carrier family 40 member 1(SLC40A1)
NXPH1	neurexophilin 1(NXPH1)
PLCB1	phospholipase C beta 1(PLCB1)
NOTUM	NOTUM, palmitoleoyl-protein carboxylesterase(NOTUM)
SH3GL3	SH3 domain containing GRB2 like 3, endophilin A3(SH3GL3)
RASGEF1C	RasGEF domain family member 1C(RASGEF1C)
CACNA1G-AS1	CACNA1G antisense RNA 1(CACNA1G-AS1)
PCSK9	proprotein convertase subtilisin/kexin type 9(PCSK9)
SLC22A17	solute carrier family 22 member 17(SLC22A17)
ZNF354C	zinc finger protein 354C(ZNF354C)
SNCA	synuclein alpha(SNCA)
LOC100287592	uncharacterized LOC100287592(LOC100287592)
PCDH8	protocadherin 8(PCDH8)
FBLL1	fibrillarin-like 1(FBLL1)
C9orf170	chromosome 9 open reading frame 170(C9orf170)
CHODL	chondrolectin(CHODL)
GALNT16	polypeptide N-acetylgalactosaminyltransferase 16(GALNT16)
DAPK1	death associated protein kinase 1(DAPK1)
EGLN3	egl-9 family hypoxia inducible factor 3(EGLN3)
NRXN2	neurexin 2(NRXN2)
SRF	serum response factor(SRF)
KCNC2	potassium voltage-gated channel subfamily C member 2(KCNC2)
SLC15A2	solute carrier family 15 member 2(SLC15A2)
C2orf70	chromosome 2 open reading frame 70(C2orf70)
ME1	malic enzyme 1(ME1)
C18orf42	#N/A
SEMA5A	semaphorin 5A(SEMA5A)
BARHL1	BarH like homeobox 1(BARHL1)
IRX5	iroquois homeobox 5(IRX5)
GATA6	GATA binding protein 6(GATA6)
CHST13	carbohydrate sulfotransferase 13(CHST13)
FIBCD1	fibrinogen C domain containing 1(FIBCD1)
ANKRD17	ankyrin repeat domain 17(ANKRD17)
IRX1	iroquois homeobox 1(IRX1)
ROBO2	roundabout guidance receptor 2(ROBO2)
MYBPC3	myosin binding protein C, cardiac(MYBPC3)
PER3	period circadian clock 3(PER3)
ANKRD60	ankyrin repeat domain 60(ANKRD60)
MIR124-3	microRNA 124-3(MIR124-3)
OLIG2	oligodendrocyte lineage transcription factor 2(OLIG2)
LOC339529	uncharacterized LOC339529(LOC339529)
PLXDC2	plexin domain containing 2(PLXDC2)
MTSS1L	MTSS1L, I-BAR domain containing(MTSS1L)
MIR3663HG	MIR3663 host gene(MIR3663HG)
ARHGEF4	Rho guanine nucleotide exchange factor 4(ARHGEF4)
ZNF781	zinc finger protein 781(ZNF781)
GNMT	glycine N-methyltransferase(GNMT)
LYPD1	LY6/PLAUR domain containing 1(LYPD1)
TBCD	tubulin folding cofactor D(TBCD)
ZIK1	zinc finger protein interacting with K protein 1(ZIK1)
HAND1	heart and neural crest derivatives expressed 1(HAND1)
ZNF697	zinc finger protein 697(ZNF697)
TTC34	tetratricopeptide repeat domain 34(TTC34)
PLCB4	phospholipase C beta 4(PLCB4)
SPOCK1	SPARC/osteonectin, cwcv and kazal like domains proteoglycan 1(SPOCK1)
FAM174B	family with sequence similarity 174 member B(FAM174B)
PLOD2	procollagen-lysine,2-oxoglutarate 5-dioxygenase 2(PLOD2)
PPP2R2C	protein phosphatase 2 regulatory subunit Bgamma(PPP2R2C)
1	#N/A
POLE	DNA polymerase epsilon, catalytic subunit(POLE)
BCL11B	B-cell CLL/lymphoma 11B(BCL11B)
GNAI1	G protein subunit alpha i1(GNAI1)
NPFFR1	neuropeptide FF receptor 1(NPFFR1)
EVA1C	eva-1 homolog C(EVA1C)
HES4	hes family bHLH transcription factor 4(HES4)
BMP2	bone morphogenetic protein 2(BMP2)
CNGA3	cyclic nucleotide gated channel alpha 3(CNGA3)
SLC6A3	solute carrier family 6 member 3(SLC6A3)
CNKSR3	CNKSR family member 3(CNKSR3)
BAHCC1	BAH domain and coiled-coil containing 1(BAHCC1)
PROK2	prokineticin 2(PROK2)
AFAP1L1	actin filament associated protein 1 like 1(AFAP1L1)
ATP10A	ATPase phospholipid transporting 10A (putative)(ATP10A)
IL12RB2	interleukin 12 receptor subunit beta 2(IL12RB2)
PPM1H	protein phosphatase, Mg2+/Mn2+ dependent 1H(PPM1H)
LRP12	LDL receptor related protein 12(LRP12)
SLIT3	slit guidance ligand 3(SLIT3)
LARP6	La ribonucleoprotein domain family member 6(LARP6)
SOWAHC	sosondowah ankyrin repeat domain family member C(SOWAHC)
ADGRA1	adhesion G protein-coupled receptor A1(ADGRA1)
IGFBP7	insulin like growth factor binding protein 7(IGFBP7)
EPS8L1	EPS8 like 1(EPS8L1)
TAF3	TATA-box binding protein associated factor 3(TAF3)
CXCL3	C-X-C motif chemokine ligand 3(CXCL3)
PCGF2	polycomb group ring finger 2(PCGF2)
SMTNL2	smoothelin like 2(SMTNL2)
3	#N/A
SDK2	sidekick cell adhesion molecule 2(SDK2)
WBSCR17	Williams-Beuren syndrome chromosome region 17(WBSCR17)
PSTPIP2	proline-serine-threonine phosphatase interacting protein 2(PSTPIP2)
SALL1	spalt like transcription factor 1(SALL1)
IMPACT	impact RWD domain protein(IMPACT)
IRS2	insulin receptor substrate 2(IRS2)
CDKN1C	cyclin dependent kinase inhibitor 1C(CDKN1C)
ISL2	ISL LIM homeobox 2(ISL2)
TRAF3	TNF receptor associated factor 3(TRAF3)
CNTN4	contactin 4(CNTN4)
FBLN1	fibulin 1(FBLN1)
LOC101928134	uncharacterized LOC101928134(LOC101928134)
KCNK17	potassium two pore domain channel subfamily K member 17(KCNK17)
SNX32	sorting nexin 32(SNX32)
MFAP3L	microfibrillar associated protein 3 like(MFAP3L)
EN2	engrailed homeobox 2(EN2)
RAD21L1	RAD21 cohesin complex component like 1(RAD21L1)
RASL12	RAS like family 12(RASL12)
HECW1	HECT, C2 and WW domain containing E3 ubiquitin protein ligase 1(HECW1)
OSBP2	oxysterol binding protein 2(OSBP2)
ANO1	anoctamin 1(ANO1)
SLC6A2	solute carrier family 6 member 2(SLC6A2)
RHOU	ras homolog family member U(RHOU)
DEPDC7	DEP domain containing 7(DEPDC7)
NEBL-AS1	NEBL antisense RNA 1(NEBL-AS1)
PTPRU	protein tyrosine phosphatase, receptor type U(PTPRU)
ZNF503-AS2	ZNF503 antisense RNA 2(ZNF503-AS2)
SIX3-AS1	SIX3 antisense RNA 1(SIX3-AS1)
LOC100131315	uncharacterized LOC100131315(LOC100131315)
CCDC67	#N/A
CTGF	connective tissue growth factor(CTGF)
CA4	carbonic anhydrase 4(CA4)
C15orf59	chromosome 15 open reading frame 59(C15orf59)
VWC2	von Willebrand factor C domain containing 2(VWC2)
OSCAR	osteoclast associated, immunoglobulin-like receptor(OSCAR)
SEC23IP	SEC23 interacting protein(SEC23IP)
SLC9A2	solute carrier family 9 member A2(SLC9A2)
ARPIN	actin-related protein 2/3 complex inhibitor(ARPIN)
DNASE1L2	deoxyribonuclease 1 like 2(DNASE1L2)
CXCL12	C-X-C motif chemokine ligand 12(CXCL12)
TBR1	T-box, brain 1(TBR1)
GATA4	GATA binding protein 4(GATA4)
LINC01509	long intergenic non-protein coding RNA 1509(LINC01509)
NINL	ninein like(NINL)
PRDM6	PR/SET domain 6(PRDM6)
PRR18	proline rich 18(PRR18)
VENTX	VENT homeobox(VENTX)
WT1-AS	WT1 antisense RNA(WT1-AS)
COL18A1	collagen type XVIII alpha 1 chain(COL18A1)
UBL3	ubiquitin like 3(UBL3)
GRID2	glutamate ionotropic receptor delta type subunit 2(GRID2)
MEIS2	Meis homeobox 2(MEIS2)
TFAP2A-AS1	TFAP2A antisense RNA 1(TFAP2A-AS1)
NWD2	NACHT and WD repeat domain containing 2(NWD2)
PTGDR	prostaglandin D2 receptor(PTGDR)
LINGO1	leucine rich repeat and Ig domain containing 1(LINGO1)
WNT3A	Wnt family member 3A(WNT3A)
LAMB1	laminin subunit beta 1(LAMB1)
DAB1	DAB1, reelin adaptor protein(DAB1)
PCCB	propionyl-CoA carboxylase beta subunit(PCCB)
MAFA	MAF bZIP transcription factor A(MAFA)
ZNF662	zinc finger protein 662(ZNF662)
ZFP28	ZFP28 zinc finger protein(ZFP28)
HOXD9	homeobox D9(HOXD9)
TPBGL	trophoblast glycoprotein-like(TPBGL)
PAQR5	progestin and adipoQ receptor family member 5(PAQR5)
ANKRD19P	ankyrin repeat domain 19, pseudogene(ANKRD19P)
HMCN2	hemicentin 2(HMCN2)
SYPL2	synaptophysin like 2(SYPL2)
LPAR1	lysophosphatidic acid receptor 1(LPAR1)
TBX2	T-box 2(TBX2)
PNMA2	paraneoplastic Ma antigen 2(PNMA2)
CELSR1	cadherin EGF LAG seven-pass G-type receptor 1(CELSR1)
PACRG	PARK2 coregulated(PACRG)
NKX1-2	NK1 homeobox 2(NKX1-2)
FAM132B	#N/A
SOX14	SRY-box 14(SOX14)
GRB10	growth factor receptor bound protein 10(GRB10)
ELMO1	engulfment and cell motility 1(ELMO1)
TRAM2-AS1	TRAM2 antisense RNA 1 (head to head)(TRAM2-AS1)
DDIT4L	DNA damage inducible transcript 4 like(DDIT4L)
ERRFI1	ERBB receptor feedback inhibitor 1(ERRFI1)
ZIC2	Zic family member 2(ZIC2)
NECAB2	N-terminal EF-hand calcium binding protein 2(NECAB2)
FAR2	fatty acyl-CoA reductase 2(FAR2)
WNT9B	Wnt family member 9B(WNT9B)
PPP1R42	protein phosphatase 1 regulatory subunit 42(PPP1R42)
KITLG	KIT ligand(KITLG)
PCOLCE2	procollagen C-endopeptidase enhancer 2(PCOLCE2)
MAFB	MAF bZIP transcription factor B(MAFB)
OR4S2	olfactory receptor family 4 subfamily S member 2(OR4S2)
CLDN23	claudin 23(CLDN23)
C20orf194	chromosome 20 open reading frame 194(C20orf194)
EBF3	early B-cell factor 3(EBF3)
NDRG2	NDRG family member 2(NDRG2)
PC	pyruvate carboxylase(PC)
JPH1	junctophilin 1(JPH1)
ZFR2	zinc finger RNA binding protein 2(ZFR2)
NELL1	neural EGFL like 1(NELL1)
RIMS4	regulating synaptic membrane exocytosis 4(RIMS4)
TH2LCRR	T helper type 2 locus control region associated RNA(TH2LCRR)
FZD10-AS1	FZD10 antisense RNA 1 (head to head)(FZD10-AS1)
CALN1	calneuron 1(CALN1)
ADCY5	adenylate cyclase 5(ADCY5)
SH2D4A	SH2 domain containing 4A(SH2D4A)
FOXQ1	forkhead box Q1(FOXQ1)
PROB1	proline rich basic protein 1(PROB1)
CPLX2	complexin 2(CPLX2)
SEMA3C	semaphorin 3C(SEMA3C)
AHNAK2	AHNAK nucleoprotein 2(AHNAK2)
FLJ26850	#N/A
CROCC	ciliary rootlet coiled-coil, rootletin(CROCC)
NKD2	naked cuticle homolog 2(NKD2)
CDK20	cyclin dependent kinase 20(CDK20)
OPRD1	opioid receptor delta 1(OPRD1)
SATB2	SATB homeobox 2(SATB2)
GSTTP1	glutathione S-transferase theta pseudogene 1(GSTTP1)
PDGFRA	platelet derived growth factor receptor alpha(PDGFRA)
FGFR3	fibroblast growth factor receptor 3(FGFR3)
SULF2	sulfatase 2(SULF2)
IRAIN	IGF1R antisense imprinted non-protein coding RNA(IRAIN)
LOC100507073	uncharacterized LOC100507073(LOC100507073)
KCNS2	potassium voltage-gated channel modifier subfamily S member 2(KCNS2)
KLF4	Kruppel like factor 4(KLF4)
USP16	ubiquitin specific peptidase 16(USP16)
GRIN3B	glutamate ionotropic receptor NMDA type subunit 3B(GRIN3B)
LMF1	lipase maturation factor 1(LMF1)
SHISA8	shisa family member 8(SHISA8)
NTN1	netrin 1(NTN1)
NLGN2	neuroligin 2(NLGN2)
PIK3R2	phosphoinositide-3-kinase regulatory subunit 2(PIK3R2)
IGFBP3	insulin like growth factor binding protein 3(IGFBP3)
LRRC27	leucine rich repeat containing 27(LRRC27)
GALNT13	polypeptide N-acetylgalactosaminyltransferase 13(GALNT13)
OSMR-AS1	OSMR antisense RNA 1 (head to head)(OSMR-AS1)
LINC01011	long intergenic non-protein coding RNA 1011(LINC01011)
CUL2	cullin 2(CUL2)
