# Supplementary material for: Comprehensive analysis of DNA methylation for periodontitis
Source: Int J Implant Dent. 2022 May 2;8:22. doi: 10.1186/s40729-022-00420-8 (PMC9058047; doi:10.1186/s40729-022-00420-8)
Supplement: Supplementary file 2 — Additional file 2. Gene ontology results. [file 40729_2022_420_MOESM2_ESM.xlsx]

## Sheet: hypo-methylation
	Gene ontology results
Category	Term	Count	%	PValue	Genes	List Total	Pop Hits	Pop Total	Fold Enrichment	Bonferroni	Benjamini	FDR
GOTERM_CC_DIRECT	GO:0005634~nucleus	188	29.8413	0.0232883	ERRFI1, CTNND2, PRDM6, MAP3K7CL, CBLB, RORA, ADARB1, LOXL2, FOXQ1, SALL1, MCIDAS, SOX17, CDK20, MACROD1, NKX1-2, MEIOB, GSC2, DIP2B, HOXA7, NUDT12, CDKL2, PDGFRA, SRRM4, ZNF285, MEF2C, RBFOX1, NKX6-2, MBNL2, MSX2, RAD21L1, IGFBP3, NSMCE2, MTUS1, EBF2, KAZN, UBE4B, EBF3, TBR1, SND1, OVOL2, PYGO1, ZNF542P, ISL2, ZNF718, RFX6, LMX1A, LOX, KAT6B, HECW2, HECW1, PSME4, GEMIN4, CDIP1, ZNF677, LMX1B, ZFP…	557	5415	18224	1.13592	0.999927	0.58803	0.583663
GOTERM_CC_DIRECT	GO:0005886~plasma membrane	167	26.5079	3.50746e-05	DGKG, SEMA5A, USP6NL, APP, VIPR2, NPFFR1, GPR68, IHH, CBLB, IRS2, CELSR1, CTGF, CDH6, CNST, GRB10, PTGFRN, PHLDA3, PTGDR, CALN1, PDGFRA, EPHA7, EPHA6, SLC15A2, UNC5A, PAQR5, DAPK1, SLC30A2, SEMA6D, MTUS1, ISLR2, DIO3, KCNK17, GABRG3, OSCAR, SLC9A2, FNDC4, PARD3, ELMO1, ROR1, RHCG, CHRNA3, SHC2, COL13A1, DHH, ANKRD11, NPR3, HTRA1, LPAR1, ITPR1, LYPD1, LPAR3, IQGAP1, SLC1A6, CACNA1I, GALR1, EPB41L3…	557	4121	18224	1.32587	0.0140704	0.0141701	0.0140649
GOTERM_CC_DIRECT	GO:0005576~extracellular region	70	11.1111	0.00245553	COL18A1, APP, COL12A1, CXCL3, CXCL14, CXCL2, CYR61, FGF3, FGF4, CTGF, GHR, FAM150A, ADAMTSL5, PROK2, FAM19A5, IGFBP5, EDN3, IGFBP3, IGFBP2, WNT9B, NRG1, TNFRSF1B, NPNT, OSCAR, ADCYAP1, GAL, LOX, PCCA, PAPPA, DNASE1L2, MATN3, FBN2, COL13A1, PCOLCE2, LAMA4, LYPD1, HTRA1, FBLN1, PLA2G7, FSTL1, NTN1, THBS4, GLB1L2, CECR1, ADAMTS14, ERBB4, ARSJ, STC2, SLIT1, IGFBP7, SLIT3, NXPH1, SNCA, TUB, KL, CGREF1…	557	1610	18224	1.42253	0.629631	0.165339	0.164111
GOTERM_CC_DIRECT	GO:0005887~integral component of plasma membrane	66	10.4762	0.000590773	PTPRU, APP, VIPR2, NPFFR1, KCNK9, KCNC2, GPR68, SLC40A1, CELSR1, SLC6A2, SLC6A3, GHR, FADS2, SLC22A17, STBD1, CNGA3, PTGDR, ACVR1, PDGFRA, TMEM150B, GRID2, EPHA7, EPHA6, SLC15A2, TRPC6, SEMA6D, NRG1, TACR1, KCNK17, TNFRSF1B, ADRA2A, CLDN3, ROR1, RHCG, GPRC5C, OPRD1, SLC24A4, NLGN2, NPR3, PTGER3, NRXN3, LPAR1, LPAR3, ADCY2, SLC1A6, TSPAN33, GALR1, HAS3, SLC38A3, LDLR, LRRC8E, NTSR1, PLXNA4, IL12RB…	557	1415	18224	1.52608	0.212383	0.0890956	0.088434
GOTERM_BP_DIRECT	GO:0045944~positive regulation of transcription from RNA polymerase II promoter	59	9.36508	2.03183e-06	BARHL1, APP, ONECUT2, IHH, SLC40A1, RORA, MYSM1, CYR61, FGF4, SALL1, MCIDAS, SOX17, HOXA7, ACVR1, MEF2C, EN2, EBF2, NRG1, EBF3, ETV1, PAX6, TBR1, CBFA2T2, OVOL2, PYGO1, ADCYAP1, GAL, LMX1A, RFX6, KAT6B, HAND1, LMX1B, ZFPM2, GCM2, USP16, SATB2, SRF, GATA6, FOXK2, GATA5, PIK3R2, GATA4, NPAS2, GALR1, NKX2-2, TFAP2C, BCL11B, WNT3A, HMGA2, MAFA, KLF4, POU4F1, MEIS2, BMP2, CDK7, MAFB, NFIA, LHX2, HOXD9	525	981	16792	1.92365	0.00508691	0.00305085	0.00303019
GOTERM_CC_DIRECT	GO:0005615~extracellular space	56	8.88889	0.0162748	COL18A1, APP, COL12A1, CEP164, IHH, PRKAG2, PCSK9, PCSK6, CXCL3, CXCL14, CXCL2, LOXL2, CTGF, GHR, DPYSL3, CTSF, EDN3, IGFBP3, IGFBP2, MTUS1, WNT9B, NRG1, ADCYAP1, GAL, LOX, PAPPA, FAM20C, NLGN2, SEMA3C, DHH, HTRA1, FBLN1, FSTL1, THBS4, CECR1, RELN, STC2, SLIT1, SPOCK1, IGFBP7, SLIT3, SNCA, KL, WNT3A, WNT7B, LAMB1, GDF6, MT3, DLK1, TPBGL, SULF2, BMP2, KITLG, CXCL12, VWC2, SCGB3A1	557	1347	18224	1.36022	0.998679	0.547919	0.54385
GOTERM_BP_DIRECT	GO:0007165~signal transduction	55	8.73016	0.00212399	GPR27, DGKG, PTPRT, SH3GL3, VIPR2, CTNND2, RASGRF1, IRS2, CBLB, LSP1, CXCL14, FGF3, FGF4, ADGRA1, SLC22A17, PDE4B, GRB10, CNGA3, CDKL2, UNC5A, IGFBP5, EDN3, DAPK1, IGFBP2, ADRA2A, DEPDC7, CLDN3, TRAF3, PLCB1, VAC14, CHRNA3, PRKAA2, NRXN3, ITPR1, NRXN2, PIK3R2, IQGAP1, ARHGAP15, NDRG2, CACNA1I, T, ERBB4, SPOCK1, NPHP4, LINGO1, BCL11B, LRRN2, HMGA2, LNPEP, RCAN1, KITLG, GNAL, CXCL12, STK24, LRP12	525	1161	16792	1.51521	0.995189	0.205047	0.203658
GOTERM_MF_DIRECT	GO:0005509~calcium ion binding	45	7.14286	1.41865e-05	DGKG, NECAB2, FBN2, SLC24A4, DHH, IHH, ITPR1, FBLN1, CBLB, LRP2, IQGAP1, CELSR1, FSTL1, THBS4, NKD2, CDH6, DUOX1, PCLO, HMCN2, ME1, SLIT1, SPOCK1, SLIT3, NINL, LDLR, SLC25A25, SNCA, CALN1, CGREF1, PCDH8, SYT9, NPNT, EML1, DLK1, SULF2, SYT6, NELL1, PLCB4, FAM20C, MICU3, TLL1, PLCB1, DNASE1L2, PLCD1, MATN3	526	717	16881	2.01421	0.0101905	0.00512133	0.00505749
GOTERM_BP_DIRECT	GO:0000122~negative regulation of transcription from RNA polymerase II promoter	43	6.8254	7.65015e-05	CDKN1C, SATB2, GATA6, PRDM14, HDAC9, ASCL2, SALL1, SOX17, T, GSC, PRDM16, HOXA7, FEZF1, NKX3-2, SNCA, TFAP2C, MEF2C, NKX6-2, MSX2, PCGF2, USP2, DNMT3A, SOX14, HMGA2, PAX6, OLIG2, KLF4, POU4F1, MEIS2, TBX18, TBX2, MAD2L2, IMPACT, BMP2, PER3, IFI27, NFIA, HAND1, CRY1, ZFPM2, TAF3, SIM2, HOXD9	525	720	16792	1.9102	0.174715	0.0368451	0.0365955
GOTERM_MF_DIRECT	GO:0043565~sequence-specific DNA binding	37	5.87302	6.07961e-06	GCM2, BARHL1, FOXE3, SATB2, FOXK2, GATA4, RORA, HOXC10, FOXQ1, SALL1, SOX17, GSC, PRDM16, NKX1-2, GSC2, HOXA7, NKX2-2, VENTX, IRX1, EMX2, POU2F1, MSX2, BCL11B, IRX5, IRX4, EN2, SOX14, ETV1, PAX6, MAFA, POU4F1, MEIS2, TBX2, ISL2, LHX2, TLX2, LMX1B	526	518	16881	2.29237	0.00437987	0.00438948	0.00433476
GOTERM_BP_DIRECT	GO:0043547~positive regulation of GTPase activity	33	5.2381	0.000894636	DOCK5, ERRFI1, SHC2, TRIO, RASGRF2, RASGRF1, AGAP1, IRS2, PIK3R2, IQGAP1, ARHGAP15, FGF3, FGF4, ERBB4, RASGEF1C, PSD3, EPS8L1, KL, PDGFRA, PLEKHG6, TBCD, NRG1, GFRA1, AXIN2, SPTB, ADCYAP1, KITLG, DEPDC7, ELMO1, ARHGEF4, AMPH, PLCB1, FGFR3	525	565	16792	1.86814	0.894236	0.117837	0.117039
GOTERM_BP_DIRECT	GO:0007155~cell adhesion	32	5.07937	4.98509e-05	ROBO2, SEMA5A, PTPRT, COL18A1, PTPRU, APP, LAMA4, CTNND2, COL12A1, THBS4, CYR61, CTGF, LOXL2, CDH6, RELN, HMCN2, HAS3, SPOCK1, IGFBP7, CTNNA2, MYBPC3, CGREF1, LRRN2, LAMB1, ATP4B, CLDN10, KITLG, CXCL12, CFDP1, CNTN4, ITGA5, ITGA9	525	459	16792	2.22987	0.117617	0.0368451	0.0365955
GOTERM_BP_DIRECT	GO:0007275~multicellular organism development	31	4.92063	0.00098589	GCM2, DHH, IHH, FMN2, FGF3, CECR1, CDK20, NKX1-2, VENTX, ST6GAL2, EDN3, PAQR5, WNT7B, FZD6, EYA4, EN2, WNT9B, EBF2, HMGA2, PAX6, EBF3, TNFRSF1B, ANO1, MN1, MRAS, CFDP1, HOOK1, PSME4, G2E3, LMX1B, DZIP1	525	521	16792	1.90312	0.915905	0.117837	0.117039
GOTERM_BP_DIRECT	GO:0006366~transcription from RNA polymerase II promoter	30	4.7619	0.00158169	GCM2, BARHL1, FOXE3, ONECUT2, SRF, GATA6, GATA5, FOXK2, GATA4, HOXA7, NKX3-2, TFAP2C, MEF2C, BCL11B, EBF2, HMGA2, ETV1, PAX6, EBF3, KLF4, MAFA, POU4F1, MEIS2, OVOL2, CDK7, MAFB, RFX6, NFIA, HAND1, TAF3	525	513	16792	1.87045	0.981187	0.180456	0.179234
GOTERM_CC_DIRECT	GO:0048471~perinuclear region of cytoplasm	30	4.7619	0.015645	CHODL, APP, PCSK9, FMN2, PLD1, NDRG2, CTGF, CTIF, STBD1, STC2, VPS53, CA4, SNCA, CALN1, KIRREL, USP2, ASPSCR1, COBL, LAMB1, LNPEP, TNFRSF1B, MEX3D, MT3, EML1, MEIS2, NELL1, CDK7, DAB1, KCNS2, OBSL1	557	621	18224	1.58059	0.998289	0.547919	0.54385
GOTERM_BP_DIRECT	GO:0045893~positive regulation of transcription, DNA-templated	28	4.44444	0.00619004	CDKN1C, USP16, GATA6, GATA4, RORA, NPAS2, SALL1, SOX17, ZIC2, ERBB4, PRDM16, HAS3, FEZF1, ACVR1, MEF2C, WNT3A, HMGA2, PAX6, KLF4, GDF6, MT3, MAD2L2, BMP2, CDK7, RFX6, LHX2, KAT6B, PLCB1	525	515	16792	1.73898	1	0.34727	0.344918
GOTERM_CC_DIRECT	GO:0030054~cell junction	26	4.12698	0.00394274	CHRNA3, NLGN2, KCNC2, RIMS4, SYNGR1, PCLO, PSD3, HMCN2, GRIA4, SNCA, DSP, GRID2, AFAP1L1, PCDH8, SYT9, GABRG3, SYT6, TJP1, GRIN3B, NFIA, GLRB, PARD3, GJB6, VWC2, AMPH, SDK2	557	459	18224	1.85331	0.797297	0.227552	0.225863
GOTERM_BP_DIRECT	GO:0045892~negative regulation of transcription, DNA-templated	26	4.12698	0.0140214	CDKN1C, PRDM6, GATA6, HDAC9, LOXL2, SALL1, ZIC2, PRDM16, HOXA7, FEZF1, POU2F1, MSX2, SOX14, HMGA2, NRG1, KLF4, CBFA2T2, MT3, TBX2, OVOL2, BMP2, KAT6B, HAND1, CRY1, PLCB1, ZFPM2	525	499	16792	1.66654	1	0.541441	0.537774
GOTERM_MF_DIRECT	GO:0003682~chromatin binding	24	3.80952	0.00270075	ANKRD17, MEF2C, PRKAA2, RAD21L1, SATB2, PCGF2, DNMT3A, GATA6, EBF2, SOX14, GATA5, GATA4, PAX6, POU4F1, LOXL2, PHF21B, OVOL2, PYGO1, NFIA, LHX2, MEIOB, POLE, BAHCC1, NKX2-2	526	391	16881	1.96991	0.858093	0.164985	0.162929
GOTERM_BP_DIRECT	GO:0035556~intracellular signal transduction	24	3.80952	0.00410895	DGKG, SHC2, PRKAA2, IGFBP5, DAPK1, MAST2, RASGRF1, PLCL2, PRKAG2, NRG1, ADCY2, FMN2, ASB18, DCLK1, ADCY5, CTGF, DEPDC7, PLCB4, STK17B, ARHGEF4, PLCB1, STK32B, PLCD1, STK32C	525	403	16792	1.9048	0.999968	0.278743	0.276855
GOTERM_BP_DIRECT	GO:0007399~nervous system development	23	3.65079	0.000102755	SEMA5A, APP, MEF2C, CHRNA3, SRRM4, RBFOX1, ST8SIA2, SOX14, CRMP1, NRG1, GFRA1, CPLX2, DCLK1, NELL1, GAL, MAFB, GLRB, ERBB4, SPOCK1, CNTN4, SIM1, SIM2, HES4	525	287	16792	2.56324	0.22735	0.0368451	0.0365955
GOTERM_MF_DIRECT	GO:0000978~RNA polymerase II core promoter proximal region sequence-specific DNA binding	23	3.65079	0.00175711	MEF2C, NKX6-2, ONECUT2, BCL11B, SRF, EBF2, FOXK2, ETV1, PAX6, MAFA, ASCL2, MEIS2, TBX2, ZNF718, MAFB, SALL1, NFIA, T, RFX6, HAND1, HOXA7, FEZF1, NKX3-2	526	355	16881	2.07927	0.719098	0.140959	0.139202
GOTERM_BP_DIRECT	GO:0008285~negative regulation of cell proliferation	22	3.49206	0.0131169	COL18A1, CGREF1, PTPRU, MSX2, BCL11B, SRF, IGFBP3, CUL2, RARRES1, CHD5, ADARB1, AXIN2, KLF4, BMP2, ERBB4, GJB6, SPRY2, SPEG, SH3BP4, IGFBP7, SLIT3, FEZF1	525	396	16792	1.77693	1	0.541441	0.537774
GOTERM_MF_DIRECT	GO:0001077~transcriptional activator activity, RNA polymerase II core promoter proximal region sequence-specific binding	20	3.1746	0.000154084	BARHL1, GCM2, TFAP2C, MEF2C, ONECUT2, BCL11B, SRF, EBF2, FOXK2, HMGA2, ETV1, EBF3, PAX6, KLF4, MAFA, POU4F1, MEIS2, MAFB, NFIA, HOXA7	526	236	16881	2.71976	0.105292	0.0222498	0.0219724
GOTERM_MF_DIRECT	GO:0003779~actin binding	20	3.1746	0.00116924	MYBPC3, PACRG, TRPC6, LIMCH1, KLHL3, FMN2, LSP1, SPTB, SSH1, MYLK, IMPACT, SNTG2, CAPZB, HOOK1, PSTPIP2, CROCC, EPB41L3, EPS8L1, PPP1R42, PDLIM5	526	278	16881	2.30886	0.570307	0.135427	0.133739
GOTERM_MF_DIRECT	GO:0008134~transcription factor binding	20	3.1746	0.00149897	MSX2, SRF, GATA6, HMGA2, GATA4, RORA, PAX6, HDAC9, MEIS2, MAFB, SOX17, NFIA, KAT6B, HAND1, CRY1, HOXA7, ZFPM2, ATG7, HES4, NKX2-2	526	284	16881	2.26008	0.661445	0.135427	0.133739
GOTERM_CC_DIRECT	GO:0005856~cytoskeleton	20	3.1746	0.0202102	DSP, USH1C, NEXN, KAZN, KLHL3, FRMD4A, PTPN13, SSH1, FRMD3, SNTG2, KITLG, PCLO, CAPZB, PSTPIP2, PARD3, EPB41L3, SPRY2, NPHP4, FILIP1, NINL	557	371	18224	1.76378	0.999738	0.58803	0.583663
GOTERM_BP_DIRECT	GO:0007411~axon guidance	19	3.01587	2.43096e-06	ROBO2, UNC5A, SEMA3C, WNT3A, NRXN3, CRMP1, ETV1, PAX6, NTN1, SPTB, RELN, CXCL12, LMX1A, KIF26A, LHX2, SLIT1, SLIT3, CNTN4, FEZF1	525	159	16792	3.82208	0.00608314	0.00305085	0.00303019
GOTERM_CC_DIRECT	GO:0005578~proteinaceous extracellular matrix	19	3.01587	0.00155537	FBN2, COL18A1, WNT3A, WNT7B, WNT9B, FBLN1, NPNT, CYR61, TPBGL, CTGF, ADAMTS14, RELN, ADAMTSL5, LOX, SLIT1, SPOCK1, SLIT3, MATN3, ADAMTS7	557	268	18224	2.31957	0.4668	0.127501	0.126554
GOTERM_BP_DIRECT	GO:0007267~cell-cell signaling	18	2.85714	0.00266786	SEMA5A, TFAP2C, VIPR2, EDN3, DHH, PCDH8, WNT9B, IHH, GATA4, LNPEP, CXCL14, CYR61, FGF3, FGF4, CTGF, ADCYAP1, BMP2, FGFR3	525	254	16792	2.26664	0.998776	0.230908	0.229344
GOTERM_BP_DIRECT	GO:0000165~MAPK cascade	17	2.69841	0.00833593	PDGFRA, KL, MEF2C, SHC2, RASGRF2, RASGRF1, MAP3K7CL, NRG1, GFRA1, IRS2, SPTB, FGF3, FGF4, KITLG, ERBB4, PSME4, FGFR3	525	262	16792	2.07535	1	0.418464	0.41563
GOTERM_BP_DIRECT	GO:0042493~response to drug	17	2.69841	0.0295811	COL18A1, EMX2, SEMA3C, GAD1, DNMT3A, IGFBP2, GATA6, GATA4, SRP68, SLC6A2, SLC6A3, TJP1, DAB1, GAL, LOX, GNA12, SNCA	525	304	16792	1.78862	1	0.832446	0.826808
GOTERM_CC_DIRECT	GO:0014069~postsynaptic density	15	2.38095	0.00157798	CHRNA3, ITPR1, AXIN2, MT3, DCLK1, DAB1, PLCB4, PCLO, DNAJC6, EPB41L3, PSD3, PDE4B, SPOCK1, CTNNA2, PDLIM5	557	184	18224	2.66724	0.471656	0.127501	0.126554
GOTERM_BP_DIRECT	GO:0030335~positive regulation of cell migration	15	2.38095	0.00193447	SEMA5A, ACVR1, PDGFRA, COL18A1, ONECUT2, SEMA3C, SEMA6D, LAMB1, IRS2, CYR61, ADRA2A, MYLK, BMP2, FAM110C, ITGA5	525	184	16792	2.60745	0.992251	0.194221	0.192906
GOTERM_CC_DIRECT	GO:0045211~postsynaptic membrane	15	2.38095	0.00553235	OPRD1, GRID2, CHRNA3, EPHA7, NLGN2, COL13A1, KCNC2, PCDH8, NSG1, GABRG3, GRIN3B, GLRB, PSD3, PDLIM5, GRIA4	557	211	18224	2.32593	0.893677	0.279384	0.277309
GOTERM_MF_DIRECT	GO:0000977~RNA polymerase II regulatory region sequence-specific DNA binding	15	2.38095	0.00568432	BARHL1, HMX3, TFAP2C, MEF2C, MSX2, GATA6, GATA5, GATA4, RORA, PHF21B, LMX1A, RFX6, LMX1B, HOXD9, ZIK1	526	208	16881	2.31441	0.983687	0.273605	0.270195
GOTERM_MF_DIRECT	GO:0005088~Ras guanyl-nucleotide exchange factor activity	14	2.22222	5.92491e-05	PDGFRA, KL, SHC2, RASGRF2, RASGRF1, NRG1, GFRA1, IRS2, SPTB, FGF3, FGF4, KITLG, ERBB4, FGFR3	526	115	16881	3.90699	0.041877	0.0142593	0.0140815
GOTERM_MF_DIRECT	GO:0008201~heparin binding	14	2.22222	0.00150057	APP, PCOLCE2, COL13A1, PCSK6, FSTL1, CYR61, THBS4, TPBGL, FGF4, CTGF, CECR1, ADAMTSL5, SLIT1, SLIT3	526	160	16881	2.80815	0.661837	0.135427	0.133739
GOTERM_BP_DIRECT	GO:0030198~extracellular matrix organization	14	2.22222	0.00868131	FBN2, COL18A1, APP, COL13A1, WNT3A, LAMA4, LAMB1, FBLN1, NPNT, CYR61, LOX, ITGA5, MATN3, ITGA9	525	196	16792	2.28463	1	0.427257	0.424363
GOTERM_MF_DIRECT	GO:0044212~transcription regulatory region DNA binding	14	2.22222	0.0161788	MEF2C, MSX2, BCL11B, GATA6, GATA5, GATA4, KLF4, OVOL2, SALL1, SOX17, RFX6, ERBB4, HAND1, SNCA	526	213	16881	2.10941	0.999992	0.519364	0.51289
GOTERM_BP_DIRECT	GO:0007268~chemical synaptic transmission	14	2.22222	0.0385536	OPRD1, NPFFR1, GAD1, PCDH8, NRXN2, LPAR3, TACR1, SLC1A6, SLC6A2, GLRB, SLITRK5, AMPH, NTSR1, GRIA4	525	240	16792	1.86578	1	0.884648	0.878656
GOTERM_BP_DIRECT	GO:0007568~aging	13	2.06349	0.00566939	CDKN1C, KL, TRPC6, IGFBP5, SLC32A1, DNMT3A, IGFBP2, TNFRSF1B, SLC6A3, LOXL2, CTGF, GJB6, SNCA	525	165	16792	2.52001	0.999999	0.330934	0.328693
GOTERM_BP_DIRECT	GO:0007420~brain development	13	2.06349	0.0163021	ROBO2, HMX3, EPHA7, IRS2, TBR1, MT3, EML1, RELN, ZIC2, CNTN4, PLCB1, SLC38A3, NKX2-2	525	190	16792	2.18843	1	0.610721	0.606584
GOTERM_CC_DIRECT	GO:0015629~actin cytoskeleton	13	2.06349	0.0362952	ONECUT2, DAPK1, FMN2, LSP1, IQGAP1, SPTB, CAPZB, CROCC, STK17B, AMPH, CTNNA2, PDLIM5, SNCA	557	218	18224	1.95108	1	0.733162	0.727718
GOTERM_BP_DIRECT	GO:0001764~neuron migration	12	1.90476	0.000434236	BARHL1, MEF2C, RELN, CXCL12, SRF, SATB2, SPOCK1, PAX6, CELSR1, FEZF1, NTN1, DCLK1	525	105	16792	3.6554	0.66384	0.0866723	0.0860853
GOTERM_CC_DIRECT	GO:0016323~basolateral plasma membrane	12	1.90476	0.0224692	DSP, TJP1, ERBB4, KCNC2, CA4, SLC40A1, CTNNA2, RHCG, SLC38A3, LDLR, ADRA2A, NKD2	557	180	18224	2.18121	0.999897	0.58803	0.583663
GOTERM_BP_DIRECT	GO:0007507~heart development	12	1.90476	0.0287792	ACVR1, MEF2C, BMP2, SALL1, LOX, ERBB4, SRF, IRX4, HAND1, RBM20, GATA5, HDAC9	525	183	16792	2.09736	1	0.820861	0.815302
GOTERM_BP_DIRECT	GO:0001701~in utero embryonic development	12	1.90476	0.0329599	ACVR1, BMP2, WNT3A, SRF, ANKRD11, WNT7B, PCGF2, GNA12, GATA6, WNT9B, LMX1B, ZFPM2	525	187	16792	2.0525	1	0.861764	0.855928
GOTERM_BP_DIRECT	GO:0016055~Wnt signaling pathway	12	1.90476	0.0329599	PYGO1, PRKAA2, WNT3A, WNT7B, CTNND2, WNT9B, NOTUM, AXIN2, NDRG2, CDK14, NKD2, CSNK1G1	525	187	16792	2.0525	1	0.861764	0.855928
GOTERM_BP_DIRECT	GO:0014066~regulation of phosphatidylinositol 3-kinase signaling	11	1.74603	0.000150549	PDGFRA, KL, KITLG, ERBB4, PIK3R2, IRS2, NRG1, PTPN13, FGFR3, FGF3, FGF4	525	78	16792	4.51067	0.314705	0.0467704	0.0464536
GOTERM_BP_DIRECT	GO:0001558~regulation of cell growth	11	1.74603	0.000186336	MAD2L2, IGFBP5, LMX1A, IGFBP3, EPB41L3, IGFBP2, HTRA1, SPOCK1, IGFBP7, CYR61, CTGF	525	80	16792	4.3979	0.373589	0.0467704	0.0464536
GOTERM_BP_DIRECT	GO:0030182~neuron differentiation	11	1.74603	0.000754376	MEF2C, EMX2, TRPC6, EDN3, WNT3A, WNT7B, DNMT3A, WNT9B, PCSK9, LMX1B, HDAC9	525	95	16792	3.7035	0.849561	0.111381	0.110627
GOTERM_BP_DIRECT	GO:0048015~phosphatidylinositol-mediated signaling	11	1.74603	0.00175477	PDGFRA, KL, KITLG, ERBB4, NPR3, PIK3R2, IRS2, NRG1, FGFR3, FGF3, FGF4	525	106	16792	3.31917	0.987825	0.191499	0.190202
GOTERM_BP_DIRECT	GO:0006897~endocytosis	11	1.74603	0.0118695	GHR, SH3GL3, APP, CALY, SH3BP4, AMPH, SNX32, LRP2, LDLR, LRP12, CSNK1G1	525	139	16792	2.53117	1	0.522673	0.519133
GOTERM_BP_DIRECT	GO:0018108~peptidyl-tyrosine phosphorylation	11	1.74603	0.0218433	PDGFRA, EPHA7, EPHA6, RELN, ERBB4, ROR1, NRG1, FGFR3, FGF3, FGF4, IL12RB2	525	153	16792	2.29956	1	0.712036	0.707213
GOTERM_BP_DIRECT	GO:0090090~negative regulation of canonical Wnt signaling pathway	11	1.74603	0.0319837	MAD2L2, BMP2, SOX17, HECW1, FZD6, IGFBP2, PSME4, NPHP4, NOTUM, AXIN2, NKD2	525	163	16792	2.15848	1	0.854032	0.848248
GOTERM_BP_DIRECT	GO:0070374~positive regulation of ERK1 and ERK2 cascade	11	1.74603	0.0480428	PDGFRA, ADCYAP1, BMP2, FAM150A, ERBB4, SPRY2, NPNT, FGFR3, MT3, CTGF, FGF4	525	175	16792	2.01047	1	0.996591	0.989841
GOTERM_BP_DIRECT	GO:0045669~positive regulation of osteoblast differentiation	10	1.5873	9.38579e-05	FBN2, ACVR1, NELL1, MEF2C, BMP2, MSX2, WNT7B, FAM20C, NPNT, CYR61	525	60	16792	5.33079	0.209899	0.0368451	0.0365955
GOTERM_MF_DIRECT	GO:0046934~phosphatidylinositol-4,5-bisphosphate 3-kinase activity	10	1.5873	0.00011883	PDGFRA, KL, KITLG, ERBB4, PIK3R2, IRS2, NRG1, FGFR3, FGF3, FGF4	526	62	16881	5.17632	0.0822228	0.0214489	0.0211815
GOTERM_CC_DIRECT	GO:0005604~basement membrane	10	1.5873	0.000661601	COL18A1, LAMA4, VWC2, HMCN2, FBLN1, LAMB1, NPNT, NTN1, THBS4, LOXL2	557	79	18224	4.14154	0.234614	0.0890956	0.088434
GOTERM_BP_DIRECT	GO:0046854~phosphatidylinositol phosphorylation	10	1.5873	0.00265436	PDGFRA, KL, KITLG, ERBB4, PIK3R2, IRS2, NRG1, FGFR3, FGF3, FGF4	525	94	16792	3.40263	0.998733	0.230908	0.229344
GOTERM_MF_DIRECT	GO:0001228~transcriptional activator activity, RNA polymerase II transcription regulatory region sequence-specific binding	10	1.5873	0.00279019	BARHL1, MAFB, RFX6, SOX17, SRF, GATA6, GATA5, GATA4, MAFA, OVOL2	526	95	16881	3.37823	0.86699	0.164985	0.162929
GOTERM_BP_DIRECT	GO:0031175~neuron projection development	10	1.5873	0.00403052	ADCYAP1, APP, CAPZB, UNC5A, SRF, RASGRF1, UBE4B, LAMB1, CNTN4, POU4F1	525	100	16792	3.19848	0.99996	0.278743	0.276855
GOTERM_BP_DIRECT	GO:0007204~positive regulation of cytosolic calcium ion concentration	10	1.5873	0.0246464	PDGFRA, ADCYAP1, TRPC6, GALR1, PTGER3, LPAR1, PROK2, LPAR3, PTGDR, ADCY5	525	134	16792	2.38692	1	0.745332	0.740284
GOTERM_BP_DIRECT	GO:0001501~skeletal system development	10	1.5873	0.0279269	CDKN1C, BMP2, NPR3, COL12A1, IHH, TLL1, FGFR3, NKX3-2, MATN3, HOXC10	525	137	16792	2.33465	1	0.810548	0.805058
GOTERM_CC_DIRECT	GO:0005815~microtubule organizing center	10	1.5873	0.0451404	DAB1, FAM110C, SLMAP, MTUS1, CRMP1, PPP1R42, TACC2, NDRG2, DZIP1, NINL	557	153	18224	2.13844	1	0.787331	0.781484
GOTERM_BP_DIRECT	GO:0045165~cell fate commitment	9	1.42857	7.8204e-05	BMP2, ONECUT2, ERBB4, WNT7B, GATA6, WNT9B, GATA5, SPRY2, GATA4	525	46	16792	6.25789	0.178234	0.0368451	0.0365955
GOTERM_BP_DIRECT	GO:0001947~heart looping	9	1.42857	0.00058619	MEF2C, SOX17, WNT3A, SRF, HAND1, IHH, GATA4, TBX2, OVOL2	525	61	16792	4.71906	0.770481	0.0980892	0.0974248
GOTERM_BP_DIRECT	GO:0045666~positive regulation of neuron differentiation	9	1.42857	0.00294419	MEF2C, IMPACT, BMP2, DAB1, TRPC6, VWC2, GDF6, FEZF1, NKX2-2	525	78	16792	3.69055	0.999389	0.230935	0.229371
GOTERM_BP_DIRECT	GO:0016337~single organismal cell-cell adhesion	9	1.42857	0.013683	DSP, PTPRU, NLGN2, KIRREL, COL13A1, CTNND2, NPHP4, CTNNA2, NTN1	525	101	16792	2.85013	1	0.541441	0.537774
GOTERM_CC_DIRECT	GO:0005923~bicellular tight junction	9	1.42857	0.022406	TJP1, CLDN10, CLDN3, PARD3, CLDN23, TBCD, NPHP4, FRMD4A, CGNL1	557	113	18224	2.60587	0.999894	0.58803	0.583663
GOTERM_MF_DIRECT	GO:0001078~transcriptional repressor activity, RNA polymerase II core promoter proximal region sequence-specific binding	9	1.42857	0.0225036	TFAP2C, NKX6-2, SALL1, HAND1, HMGA2, ZFPM2, ASCL2, NKX3-2, TBX2	526	111	16881	2.60215	1	0.63691	0.628971
GOTERM_BP_DIRECT	GO:0007417~central nervous system development	9	1.42857	0.0343407	ROBO2, RCAN1, SH3GL3, SNTG2, RELN, PAX6, CELSR1, DCLK1, NPAS2	525	120	16792	2.39886	1	0.861952	0.856115
GOTERM_CC_DIRECT	GO:0005938~cell cortex	9	1.42857	0.0348009	PARD3, FAM110C, USP2, HMCN2, COBL, FMN2, AXIN2, CTGF, SNCA	557	123	18224	2.39401	0.999999	0.733162	0.727718
GOTERM_CC_DIRECT	GO:0043235~receptor complex	9	1.42857	0.0408497	GHR, APP, ERBB4, SLITRK5, ROR1, LRP2, GPRC5C, LDLR, ADRA2A	557	127	18224	2.31861	1	0.782024	0.776217
GOTERM_BP_DIRECT	GO:0032870~cellular response to hormone stimulus	8	1.26984	0.0004489	GHR, ROBO2, NPFFR1, IGFBP2, UCP1, IGFBP7, SLIT3, ADRA2A	525	45	16792	5.68618	0.675994	0.0866723	0.0860853
GOTERM_BP_DIRECT	GO:0001755~neural crest cell migration	8	1.26984	0.0004489	ACVR1, SEMA5A, KITLG, SEMA3C, EDN3, ERBB4, SEMA6D, OVOL2	525	45	16792	5.68618	0.675994	0.0866723	0.0860853
GOTERM_BP_DIRECT	GO:0007416~synapse assembly	8	1.26984	0.00281225	NLGN2, PCLO, WNT3A, NRXN3, NRXN2, NRG1, POU4F1, SDK2	525	61	16792	4.19472	0.999149	0.230935	0.229371
GOTERM_BP_DIRECT	GO:0030334~regulation of cell migration	8	1.26984	0.00821341	ERBB4, LAMA4, DPYSL3, NEXN, PAX6, MYSM1, NTN1, PLXNA4	525	74	16792	3.45781	1	0.418464	0.41563
GOTERM_MF_DIRECT	GO:0008013~beta-catenin binding	8	1.26984	0.0138132	PTPRT, PTPRU, SALL1, SOX17, CTNND2, RORA, AXIN2, KLF4	526	82	16881	3.13104	0.999956	0.47491	0.46899
GOTERM_MF_DIRECT	GO:0005543~phospholipid binding	8	1.26984	0.0175792	PSD3, LPAR1, AGAP1, AMPH, LPAR3, PLA2G7, SPTB, SNCA	526	86	16881	2.98541	0.999997	0.528841	0.522249
GOTERM_BP_DIRECT	GO:0071456~cellular response to hypoxia	8	1.26984	0.030512	OPRD1, TRPC6, STC2, DNMT3A, GATA6, RORA, FMN2, MT3	525	96	16792	2.6654	1	0.832446	0.826808
GOTERM_BP_DIRECT	GO:0007409~axonogenesis	8	1.26984	0.0336147	APP, LINGO1, LRRN2, PARD3, SLITRK5, CTNNA2, CNTN4, POU4F1	525	98	16792	2.611	1	0.861952	0.856115
GOTERM_BP_DIRECT	GO:0007218~neuropeptide signaling pathway	8	1.26984	0.038651	OPRD1, ADCYAP1, NPFFR1, GAL, GLRB, GALR1, PROK2, NTSR1	525	101	16792	2.53345	1	0.884648	0.878656
GOTERM_BP_DIRECT	GO:0001649~osteoblast differentiation	8	1.26984	0.044158	MEF2C, BMP2, IGFBP5, MSX2, WNT3A, IGFBP3, CYR61, SND1	525	104	16792	2.46037	1	0.959925	0.953424
GOTERM_BP_DIRECT	GO:0030501~positive regulation of bone mineralization	7	1.11111	0.000673944	FBN2, ACVR1, KL, NELL1, MEF2C, BMP2, FAM20C	525	35	16792	6.39695	0.81588	0.105725	0.105009
GOTERM_BP_DIRECT	GO:0050885~neuromuscular process controlling balance	7	1.11111	0.00291268	HMX3, APP, RBFOX1, NLGN2, NKX6-2, JPH3, ADCY5	525	46	16792	4.86725	0.999339	0.230935	0.229371
GOTERM_MF_DIRECT	GO:0001085~RNA polymerase II transcription factor binding	7	1.11111	0.00319916	T, GSC, GATA6, GATA5, GATA4, KLF4, ZFPM2	526	47	16881	4.77983	0.901085	0.164985	0.162929
GOTERM_BP_DIRECT	GO:0007193~adenylate cyclase-inhibiting G-protein coupled receptor signaling pathway	7	1.11111	0.00325264	OPRD1, GNAL, NPR3, LPAR1, ADCY2, GNAI1, ADCY5	525	47	16792	4.76369	0.999719	0.240121	0.238495
GOTERM_BP_DIRECT	GO:0007189~adenylate cyclase-activating G-protein coupled receptor signaling pathway	7	1.11111	0.00445049	GNAL, GALR1, NPR3, PTGER3, ADCY2, PTGDR, ADCY5	525	50	16792	4.47787	0.999986	0.293967	0.291976
GOTERM_BP_DIRECT	GO:0042472~inner ear morphogenesis	7	1.11111	0.00541178	HMX3, MAFB, WNT3A, FZD6, SPRY2, CELSR1, NTN1	525	52	16792	4.30564	0.999999	0.330934	0.328693
GOTERM_BP_DIRECT	GO:0045665~negative regulation of neuron differentiation	7	1.11111	0.00777691	APP, ISL2, LMX1A, PAX6, OLIG2, CNTN4, NKX2-2	525	56	16792	3.9981	1	0.406668	0.403913
GOTERM_CC_DIRECT	GO:0043195~terminal bouton	7	1.11111	0.0113816	ADCYAP1, APP, SYNGR1, KCNC2, CPLX2, NTSR1, SNCA	557	62	18224	3.69398	0.990192	0.475122	0.471594
GOTERM_MF_DIRECT	GO:0003705~transcription factor activity, RNA polymerase II distal enhancer sequence-specific binding	7	1.11111	0.0165448	SOX17, T, SRF, GATA6, GATA5, OLIG2, POU4F1	526	66	16881	3.40382	0.999994	0.519364	0.51289
GOTERM_MF_DIRECT	GO:0003712~transcription cofactor activity	7	1.11111	0.0229358	MSX2, NRG1, ZNF667, MEIS2, SND1, PHF21B, ZNF662	526	71	16881	3.16411	1	0.63691	0.628971
GOTERM_CC_DIRECT	GO:0045177~apical part of cell	7	1.11111	0.0268566	ACVR1, TJP1, APP, DAB1, FZD6, USH1C, LDLR	557	75	18224	3.05369	0.999983	0.602782	0.598306
GOTERM_BP_DIRECT	GO:0060021~palate development	7	1.11111	0.0312442	MEF2C, PLEKHA1, WNT3A, SATB2, PRDM16, WNT9B, TBX2	525	76	16792	2.94596	1	0.843258	0.837547
GOTERM_BP_DIRECT	GO:0009952~anterior/posterior pattern specification	7	1.11111	0.0387694	EMX2, MSX2, PCGF2, HOXA7, CELSR1, HOXD9, HOXC10	525	80	16792	2.79867	1	0.884648	0.878656
GOTERM_BP_DIRECT	GO:0006813~potassium ion transport	7	1.11111	0.0429289	ATP4B, KCNJ5, SLC24A4, KCNK9, KCNS2, KCNK17, KCNK4	525	82	16792	2.73041	1	0.953552	0.947094
GOTERM_BP_DIRECT	GO:0060070~canonical Wnt signaling pathway	7	1.11111	0.0451095	PTPRU, SOX17, T, WNT3A, WNT7B, WNT9B, KLF4	525	83	16792	2.69751	1	0.967734	0.96118
GOTERM_BP_DIRECT	GO:0007626~locomotory behavior	7	1.11111	0.0473581	APP, CHRNA3, LMX1A, NRG1, CELSR1, SLC6A3, ADCY5	525	84	16792	2.6654	1	0.990573	0.983864
GOTERM_BP_DIRECT	GO:0016042~lipid catabolic process	7	1.11111	0.0496748	PLCB4, PLCL2, ASPG, PLCB1, PLD1, PLA2G7, PLCD1	525	85	16792	2.63404	1	0.999374	0.992606
GOTERM_BP_DIRECT	GO:0060045~positive regulation of cardiac muscle cell proliferation	6	0.952381	0.000492077	MEF2C, ERBB4, GATA6, NRG1, ZFPM2, TBX2	525	22	16792	8.72312	0.709286	0.0882223	0.0876248
GOTERM_BP_DIRECT	GO:0048662~negative regulation of smooth muscle cell proliferation	6	0.952381	0.0018536	VIPR2, IGFBP5, IGFBP3, NPR3, KLF4, NDRG2	525	29	16792	6.61754	0.990504	0.193856	0.192543
GOTERM_BP_DIRECT	GO:0050919~negative chemotaxis	6	0.952381	0.00382175	SEMA5A, EPHA7, SEMA3C, SEMA6D, SLIT1, SLIT3	525	34	16792	5.64437	0.999933	0.274074	0.272218
GOTERM_BP_DIRECT	GO:0045597~positive regulation of cell differentiation	6	0.952381	0.0055461	GHR, SOX17, EDN3, SRF, CYR61, CTGF	525	37	16792	5.18672	0.999999	0.330934	0.328693
GOTERM_BP_DIRECT	GO:0019933~cAMP-mediated signaling	6	0.952381	0.00622595	ADCYAP1, PCLO, GAL, NPR3, ADCY2, ADCY5	525	38	16792	5.05023	1	0.34727	0.344918
GOTERM_BP_DIRECT	GO:0048704~embryonic skeletal system morphogenesis	6	0.952381	0.00696224	PDGFRA, SATB2, PCGF2, GSC, HOXA7, HOXD9	525	39	16792	4.92073	1	0.371813	0.369295
GOTERM_BP_DIRECT	GO:0022008~neurogenesis	6	0.952381	0.00953238	SALL1, BCL11B, PRDM6, PRDM16, SPOCK1, PCSK9	525	42	16792	4.56925	1	0.443079	0.440078
GOTERM_MF_DIRECT	GO:0016303~1-phosphatidylinositol-3-kinase activity	6	0.952381	0.0103748	KL, PIK3R2, IRS2, FGFR3, FGF3, FGF4	526	43	16881	4.47811	0.999463	0.374532	0.369863
GOTERM_BP_DIRECT	GO:0010977~negative regulation of neuron projection development	6	0.952381	0.0115685	WNT3A, DPYSL3, LPAR1, SPOCK1, CRMP1, CBFA2T2	525	44	16792	4.36156	1	0.518519	0.515007
GOTERM_BP_DIRECT	GO:0048666~neuron development	6	0.952381	0.0138819	DGKG, MEF2C, ISL2, SRF, DPYSL3, EN2	525	46	16792	4.17193	1	0.541441	0.537774
GOTERM_BP_DIRECT	GO:0045860~positive regulation of protein kinase activity	6	0.952381	0.0151473	ADCYAP1, DAB1, RELN, PRKAG2, IQGAP1, CYR61	525	47	16792	4.08316	1	0.576057	0.572155
GOTERM_BP_DIRECT	GO:0036092~phosphatidylinositol-3-phosphate biosynthetic process	6	0.952381	0.0179043	KL, PIK3R2, IRS2, FGFR3, FGF3, FGF4	525	49	16792	3.9165	1	0.641172	0.636829
GOTERM_BP_DIRECT	GO:0071333~cellular response to glucose stimulus	6	0.952381	0.0226292	TJP1, MEF2C, SRF, GJB6, GATA4, IRS2	525	52	16792	3.69055	1	0.718977	0.714108
GOTERM_BP_DIRECT	GO:0008344~adult locomotory behavior	6	0.952381	0.0226292	OPRD1, APP, CXCL12, HOXD9, NTSR1, SNCA	525	52	16792	3.69055	1	0.718977	0.714108
GOTERM_CC_DIRECT	GO:0031594~neuromuscular junction	6	0.952381	0.0258307	APP, SYNGR1, EPHA7, FCHSD2, SPOCK1, NRG1	557	55	18224	3.56925	0.999974	0.602782	0.598306
GOTERM_BP_DIRECT	GO:0060548~negative regulation of cell death	6	0.952381	0.0280947	PACRG, IMPACT, ZFPM2, CYR61, NPAS2, CTGF	525	55	16792	3.48925	1	0.810548	0.805058
GOTERM_BP_DIRECT	GO:0070373~negative regulation of ERK1 and ERK2 cascade	6	0.952381	0.0343314	ERRFI1, CNKSR3, SPRY2, FBLN1, KLF4, NDRG2	525	58	16792	3.30877	1	0.861952	0.856115
GOTERM_BP_DIRECT	GO:0001933~negative regulation of protein phosphorylation	6	0.952381	0.0413623	IMPACT, KIRREL, IGFBP3, FBLN1, PAX6, SNCA	525	61	16792	3.14604	1	0.926959	0.920681
GOTERM_BP_DIRECT	GO:0048935~peripheral nervous system neuron development	5	0.793651	0.000169469	ISL2, ONECUT2, ETV1, POU4F1, HOXD9	525	10	16792	15.9924	0.346494	0.0467704	0.0464536
GOTERM_MF_DIRECT	GO:0005520~insulin-like growth factor binding	5	0.793651	0.00199956	IGFBP3, HTRA1, IGFBP7, CYR61, CTGF	526	18	16881	8.91477	0.764284	0.144368	0.142569
GOTERM_BP_DIRECT	GO:0023019~signal transduction involved in regulation of gene expression	5	0.793651	0.00250157	SOX17, MSX2, T, GSC, PAX6	525	19	16792	8.41704	0.998139	0.230908	0.229344
GOTERM_BP_DIRECT	GO:0003148~outflow tract septum morphogenesis	5	0.793651	0.00517842	ACVR1, MSX2, GATA6, ZFPM2, TBX2	525	23	16792	6.95321	0.999998	0.330934	0.328693
GOTERM_MF_DIRECT	GO:0045499~chemorepellent activity	5	0.793651	0.00919675	SEMA5A, EPHA7, SEMA3C, SEMA6D, NRG1	526	27	16881	5.94318	0.998733	0.349476	0.34512
GOTERM_MF_DIRECT	GO:0017046~peptide hormone binding	5	0.793651	0.00919675	GHR, ACVR1, GALR1, NPR3, SLC40A1	526	27	16881	5.94318	0.998733	0.349476	0.34512
GOTERM_BP_DIRECT	GO:0071773~cellular response to BMP stimulus	5	0.793651	0.0135015	ACVR1, BMP2, GATA6, GATA5, ADAMTS7	525	30	16792	5.33079	1	0.541441	0.537774
GOTERM_BP_DIRECT	GO:0050873~brown fat cell differentiation	5	0.793651	0.0168738	ARL4A, LAMA4, PRDM16, UCP1, EBF2	525	32	16792	4.99762	1	0.613816	0.609659
GOTERM_BP_DIRECT	GO:0070830~bicellular tight junction assembly	5	0.793651	0.0168738	CLDN3, PARD3, SRF, TBCD, PTPN13	525	32	16792	4.99762	1	0.613816	0.609659
GOTERM_BP_DIRECT	GO:0050808~synapse organization	5	0.793651	0.01874	NLGN2, LMX1A, WNT7B, CTNND2, SNCA	525	33	16792	4.84618	1	0.644349	0.639984
GOTERM_BP_DIRECT	GO:0009968~negative regulation of signal transduction	5	0.793651	0.0207291	ACVR1, KIF26A, IGFBP3, IHH, DDIT4L	525	34	16792	4.70364	1	0.684606	0.67997
GOTERM_BP_DIRECT	GO:0007190~activation of adenylate cyclase activity	5	0.793651	0.0353332	ADCYAP1, GNAL, VIPR2, ADCY2, ADCY5	525	40	16792	3.9981	1	0.869475	0.863586
GOTERM_BP_DIRECT	GO:0048468~cell development	5	0.793651	0.0353332	FOXE3, GATA6, GATA5, GATA4, GDF6	525	40	16792	3.9981	1	0.869475	0.863586
GOTERM_BP_DIRECT	GO:0007566~embryo implantation	5	0.793651	0.0412418	HMX3, STC2, PRDM14, FBLN1, IGFBP7	525	42	16792	3.80771	1	0.926959	0.920681
GOTERM_MF_DIRECT	GO:0030971~receptor tyrosine kinase binding	5	0.793651	0.0439377	SHC2, FAM150A, PIK3R2, CBLB, NRG1	526	43	16881	3.73176	1	1	0.988904
GOTERM_CC_DIRECT	GO:0014704~intercalated disc	5	0.793651	0.04774	DSP, TJP1, CAPZB, OBSL1, SCN4B	557	45	18224	3.63535	1	0.787331	0.781484
GOTERM_BP_DIRECT	GO:0021902~commitment of neuronal cell to specific neuron type in forebrain	4	0.634921	0.000962783	BCL11B, SATB2, PAX6, TBR1	525	7	16792	18.277	0.910878	0.117837	0.117039
GOTERM_BP_DIRECT	GO:0060575~intestinal epithelial cell differentiation	4	0.634921	0.000962783	GATA6, GATA5, GATA4, CBFA2T2	525	7	16792	18.277	0.910878	0.117837	0.117039
GOTERM_MF_DIRECT	GO:0016504~peptidase activator activity	4	0.634921	0.00304821	APP, PCOLCE2, PSME4, FBLN1	526	10	16881	12.8373	0.889657	0.164985	0.162929
GOTERM_BP_DIRECT	GO:0048643~positive regulation of skeletal muscle tissue development	4	0.634921	0.00307753	MEF2C, SOX17, WNT3A, USP2	525	10	16792	12.7939	0.999563	0.234079	0.232493
GOTERM_BP_DIRECT	GO:0035385~Roundabout signaling pathway	4	0.634921	0.00538558	ROBO2, SLIT1, SLIT3, TPBGL	525	12	16792	10.6616	0.999999	0.330934	0.328693
GOTERM_BP_DIRECT	GO:0010952~positive regulation of peptidase activity	4	0.634921	0.00684061	APP, PCOLCE2, PSME4, FBLN1	525	13	16792	9.84147	1	0.371813	0.369295
GOTERM_BP_DIRECT	GO:2000310~regulation of N-methyl-D-aspartate selective glutamate receptor activity	4	0.634921	0.0103903	MEF2C, RELN, DAPK1, RASGRF1	525	15	16792	8.52927	1	0.474177	0.470966
GOTERM_CC_DIRECT	GO:0030673~axolemma	4	0.634921	0.0117604	ROBO2, KCNC2, EPB41L3, NRG1	557	16	18224	8.17953	0.991599	0.475122	0.471594
GOTERM_BP_DIRECT	GO:0007158~neuron cell-cell adhesion	4	0.634921	0.0124961	NLGN2, NRXN3, NRXN2, CNTN4	525	16	16792	7.99619	1	0.540782	0.537119
GOTERM_BP_DIRECT	GO:0043523~regulation of neuron apoptotic process	4	0.634921	0.0201801	MEF2C, EGLN3, GRID2, PCSK9	525	19	16792	6.73363	1	0.675362	0.670788
GOTERM_BP_DIRECT	GO:0031290~retinal ganglion cell axon guidance	4	0.634921	0.0201801	ROBO2, ISL2, EPHA7, SLIT1	525	19	16792	6.73363	1	0.675362	0.670788
GOTERM_BP_DIRECT	GO:0030879~mammary gland development	4	0.634921	0.0264574	WNT3A, IRS2, NRG1, HOXD9	525	21	16792	6.09234	1	0.781271	0.775979
GOTERM_BP_DIRECT	GO:0045987~positive regulation of smooth muscle contraction	4	0.634921	0.0264574	SRF, PROK2, TACR1, NPNT	525	21	16792	6.09234	1	0.781271	0.775979
GOTERM_BP_DIRECT	GO:0050770~regulation of axonogenesis	4	0.634921	0.0336572	SLIT1, SLIT3, TPBGL, SSH1	525	23	16792	5.56257	1	0.861952	0.856115
GOTERM_BP_DIRECT	GO:0035235~ionotropic glutamate receptor signaling pathway	4	0.634921	0.0375992	APP, GRIN3B, GRID2, GRIA4	525	24	16792	5.33079	1	0.882	0.876026
GOTERM_MF_DIRECT	GO:0001968~fibronectin binding	4	0.634921	0.0457704	IGFBP5, IGFBP3, FBLN1, CTGF	526	26	16881	4.93741	1	1	0.988904
GOTERM_BP_DIRECT	GO:0031018~endocrine pancreas development	4	0.634921	0.0461543	NKX6-2, RFX6, ONECUT2, NKX2-2	525	26	16792	4.92073	1	0.973506	0.966913
GOTERM_BP_DIRECT	GO:0048843~negative regulation of axon extension involved in axon guidance	4	0.634921	0.0461543	SEMA5A, SEMA3C, WNT3A, SEMA6D	525	26	16792	4.92073	1	0.973506	0.966913
GOTERM_MF_DIRECT	GO:0070915~lysophosphatidic acid receptor activity	3	0.47619	0.00906976	LPAR6, LPAR1, LPAR3	526	5	16881	19.2559	0.99861	0.349476	0.34512
GOTERM_MF_DIRECT	GO:0097109~neuroligin family protein binding	3	0.47619	0.00906976	SNTG2, NRXN3, NRXN2	526	5	16881	19.2559	0.99861	0.349476	0.34512
GOTERM_BP_DIRECT	GO:0051964~negative regulation of synapse assembly	3	0.47619	0.0091293	ROBO2, EPHA7, SLIT1	525	5	16792	19.1909	1	0.43235	0.429422
GOTERM_BP_DIRECT	GO:0051583~dopamine uptake involved in synaptic transmission	3	0.47619	0.0091293	SLC6A2, SLC6A3, SNCA	525	5	16792	19.1909	1	0.43235	0.429422
GOTERM_BP_DIRECT	GO:0097119~postsynaptic density protein 95 clustering	3	0.47619	0.0134124	RELN, NLGN2, NRXN2	525	6	16792	15.9924	1	0.541441	0.537774
GOTERM_BP_DIRECT	GO:2000272~negative regulation of receptor activity	3	0.47619	0.0134124	LYNX1, LYPD1, PCSK9	525	6	16792	15.9924	1	0.541441	0.537774
GOTERM_BP_DIRECT	GO:0060428~lung epithelium development	3	0.47619	0.0183922	ERRFI1, WNT7B, HMGA2	525	7	16792	13.7078	1	0.641172	0.636829
GOTERM_BP_DIRECT	GO:0051151~negative regulation of smooth muscle cell differentiation	3	0.47619	0.0183922	ANKRD17, RCAN1, PRDM6	525	7	16792	13.7078	1	0.641172	0.636829
GOTERM_MF_DIRECT	GO:0031995~insulin-like growth factor II binding	3	0.47619	0.0238696	IGFBP5, IGFBP3, IGFBP2	526	8	16881	12.0349	1	0.638292	0.630335
GOTERM_BP_DIRECT	GO:0045617~negative regulation of keratinocyte differentiation	3	0.47619	0.0240213	MSX2, HOXA7, OVOL2	525	8	16792	11.9943	1	0.735286	0.730306
GOTERM_BP_DIRECT	GO:1904322~cellular response to forskolin	3	0.47619	0.0240213	ADCY2, GNAI1, ADCY5	525	8	16792	11.9943	1	0.735286	0.730306
GOTERM_BP_DIRECT	GO:0061303~cornea development in camera-type eye	3	0.47619	0.0240213	FOXE3, WNT9B, PAX6	525	8	16792	11.9943	1	0.735286	0.730306
GOTERM_MF_DIRECT	GO:0048495~Roundabout binding	3	0.47619	0.0300655	SLIT1, SLIT3, TPBGL	526	9	16881	10.6977	1	0.748528	0.739198
GOTERM_MF_DIRECT	GO:0045236~CXCR chemokine receptor binding	3	0.47619	0.0300655	CXCL12, CXCL3, CXCL2	526	9	16881	10.6977	1	0.748528	0.739198
GOTERM_BP_DIRECT	GO:0035988~chondrocyte proliferation	3	0.47619	0.0302545	HMGA2, FGFR3, CTGF	525	9	16792	10.6616	1	0.832446	0.826808
GOTERM_BP_DIRECT	GO:0003309~type B pancreatic cell differentiation	3	0.47619	0.0302545	RFX6, GATA6, PAX6	525	9	16792	10.6616	1	0.832446	0.826808
GOTERM_MF_DIRECT	GO:0039706~co-receptor binding	3	0.47619	0.0368199	BMP2, WNT3A, WNT9B	526	10	16881	9.62795	1	0.886132	0.875086
GOTERM_BP_DIRECT	GO:0032060~bleb assembly	3	0.47619	0.0370487	LPAR1, LPAR3, MYLK	525	10	16792	9.59543	1	0.877286	0.871344
GOTERM_BP_DIRECT	GO:0040037~negative regulation of fibroblast growth factor receptor signaling pathway	3	0.47619	0.0370487	PRDM14, SPRY2, SULF2	525	10	16792	9.59543	1	0.877286	0.871344
GOTERM_BP_DIRECT	GO:2000727~positive regulation of cardiac muscle cell differentiation	3	0.47619	0.0370487	MEF2C, WNT3A, NRG1	525	10	16792	9.59543	1	0.877286	0.871344
GOTERM_BP_DIRECT	GO:0031115~negative regulation of microtubule polymerization	3	0.47619	0.0370487	CAPZB, TBCD, SNCA	525	10	16792	9.59543	1	0.877286	0.871344
GOTERM_CC_DIRECT	GO:0044798~nuclear transcription factor complex	3	0.47619	0.0425855	SOX17, SOX14, KLF4	557	11	18224	8.92313	1	0.782024	0.776217
GOTERM_BP_DIRECT	GO:0070166~enamel mineralization	3	0.47619	0.0443631	MSX2, FAM20C, FAM20A	525	11	16792	8.72312	1	0.959925	0.953424
GOTERM_BP_DIRECT	GO:0003181~atrioventricular valve morphogenesis	3	0.47619	0.0443631	ACVR1, BMP2, CYR61	525	11	16792	8.72312	1	0.959925	0.953424

## Sheet: hyper-methylation
Category	Term	Count	%	PValue	Genes	List Total	Pop Hits	Pop Total	Fold Enrichment	Bonferroni	Benjamini	FDR
GOTERM_CC_ALL	GO:0044446~intracellular organelle part	27	55.102	0.0215553	RET, OCA2, DCTN5, NXT1, ARPC1B, AHR, PLD6, PRKCZ, FARS2, PCM1, OS9, SPTLC2, TRPS1, MYO18A, TLE2, CCZ1B, CSGALNACT2, CDC42BPA, LEMD3, TTC19, PAPD7, DGKQ, MCM5, DEGS2, LRCH4, DOCK1, TMEM9B	43	8233	18224	1.38989	0.990564	1	1
GOTERM_CC_ALL	GO:0044422~organelle part	27	55.102	0.0292706	RET, OCA2, DCTN5, NXT1, ARPC1B, AHR, PLD6, PRKCZ, FARS2, PCM1, OS9, SPTLC2, TRPS1, MYO18A, TLE2, CCZ1B, CSGALNACT2, CDC42BPA, LEMD3, TTC19, PAPD7, DGKQ, MCM5, DEGS2, LRCH4, DOCK1, TMEM9B	43	8415	18224	1.35983	0.998266	1	1
GOTERM_CC_ALL	GO:0005856~cytoskeleton	10	20.4082	0.0414201	DCTN5, PCM1, ABLIM2, DGKQ, ARPC1B, MYO18A, ARHGAP39, CDC42BPA, PRKCZ, TTC19	43	2054	18224	2.06336	0.999883	1	1
GOTERM_BP_ALL	GO:0007010~cytoskeleton organization	8	16.3265	0.0172238	ARHGAP10, PCM1, ABLIM2, ARPC1B, MYO18A, CDC42BPA, DOCK1, PRKCZ	41	1144	16792	2.86406	1	1	1
GOTERM_BP_ALL	GO:0051336~regulation of hydrolase activity	8	16.3265	0.0366358	RET, ARHGAP10, ST5, KNDC1, ARHGAP39, ELFN2, DOCK1, PRKCZ	41	1337	16792	2.45063	1	1	1
GOTERM_BP_ALL	GO:0051345~positive regulation of hydrolase activity	7	14.2857	0.0204346	RET, ARHGAP10, ST5, KNDC1, ARHGAP39, DOCK1, PRKCZ	41	917	16792	3.12642	1	1	1
GOTERM_CC_ALL	GO:0031967~organelle envelope	7	14.2857	0.0465983	DCTN5, PCM1, NXT1, PLD6, LEMD3, PRKCZ, TTC19	43	1149	18224	2.58198	0.999963	1	1
GOTERM_CC_ALL	GO:0031975~envelope	7	14.2857	0.0474266	DCTN5, PCM1, NXT1, PLD6, LEMD3, PRKCZ, TTC19	43	1154	18224	2.5708	0.99997	1	1
GOTERM_BP_DIRECT	GO:0043547~positive regulation of GTPase activity	6	12.2449	0.0105448	RET, ARHGAP10, ST5, KNDC1, ARHGAP39, DOCK1	41	565	16792	4.34932	0.922292	1	1
GOTERM_BP_ALL	GO:0043547~positive regulation of GTPase activity	6	12.2449	0.01668	RET, ARHGAP10, ST5, KNDC1, ARHGAP39, DOCK1	41	634	16792	3.87597	1	1	1
GOTERM_BP_ALL	GO:0043087~regulation of GTPase activity	6	12.2449	0.0232752	RET, ARHGAP10, ST5, KNDC1, ARHGAP39, DOCK1	41	691	16792	3.55625	1	1	1
GOTERM_CC_ALL	GO:0005635~nuclear envelope	5	10.2041	0.0179355	DCTN5, PCM1, NXT1, LEMD3, PRKCZ	43	438	18224	4.83806	0.979205	1	1
GOTERM_CC_ALL	GO:0015629~actin cytoskeleton	5	10.2041	0.0221174	ABLIM2, ARPC1B, MYO18A, CDC42BPA, PRKCZ	43	467	18224	4.53762	0.991656	1	1
GOTERM_BP_ALL	GO:0030036~actin cytoskeleton organization	5	10.2041	0.0417622	ABLIM2, ARPC1B, MYO18A, CDC42BPA, PRKCZ	41	553	16792	3.70308	1	1	1
GOTERM_BP_DIRECT	GO:0016477~cell migration	4	8.16327	0.00790248	MYO18A, CDC42BPA, DOCK1, PRKCZ	41	172	16792	9.52467	0.852225	1	1
GOTERM_BP_ALL	GO:0006667~sphinganine metabolic process	2	4.08163	0.00712967	SPTLC2, DEGS2	41	3	16792	273.041	0.999897	1	1
GOTERM_CC_DIRECT	GO:0032045~guanyl-nucleotide exchange factor complex	2	4.08163	0.0160241	KNDC1, DOCK1	43	7	18224	121.09	0.754727	1	1
GOTERM_CC_ALL	GO:0032045~guanyl-nucleotide exchange factor complex	2	4.08163	0.0205562	KNDC1, DOCK1	43	9	18224	94.1809	0.988261	1	1
GOTERM_BP_ALL	GO:0034311~diol metabolic process	2	4.08163	0.0259007	SPTLC2, DEGS2	41	11	16792	74.4656	1	1	1
GOTERM_CC_DIRECT	GO:0042641~actomyosin	2	4.08163	0.0273161	MYO18A, CDC42BPA	43	12	18224	70.6357	0.910145	1	1
GOTERM_BP_ALL	GO:0046519~sphingoid metabolic process	2	4.08163	0.0305391	SPTLC2, DEGS2	41	13	16792	63.0094	1	1	1
GOTERM_BP_DIRECT	GO:0070528~protein kinase C signaling	2	4.08163	0.0374564	DGKQ, PRKCZ	41	16	16792	51.1951	0.999899	1	1
GOTERM_MF_DIRECT	GO:0043274~phospholipase binding	2	4.08163	0.0407987	DGKQ, PRKCZ	40	18	16881	46.8917	0.983817	1	1
