# Supplementary material for: Comprehensive analysis of DNA methylation for periodontitis
Source: Int J Implant Dent. 2022 May 2;8:22. doi: 10.1186/s40729-022-00420-8 (PMC9058047; doi:10.1186/s40729-022-00420-8)
Supplement: Supplementary file 3 — Additional file 3. Signaling pathway enrichment analysis. [file 40729_2022_420_MOESM3_ESM.xlsx]

## Sheet: hypo-methylation
		Signaling pathway enrichment analysis
Category	Term	Count	%	PValue	Genes	List Total	Pop Hits	Pop Total	Fold Enrichment	Bonferroni	Benjamini	FDR
REACTOME_PATHWAY	R-HSA-5673001:R-HSA-5673001	14	2.22222	6.21032e-05	PDGFRA, KL, SHC2, RASGRF2, RASGRF1, NRG1, GFRA1, IRS2, SPTB, FGF3, FGF4, KITLG, ERBB4, FGFR3	284	116	9075	3.85654	0.0291897	0.0244613	0.02441
REACTOME_PATHWAY	R-HSA-2219530:R-HSA-2219530	10	1.5873	0.000102563	PDGFRA, KL, KITLG, ERBB4, PIK3R2, IRS2, NRG1, FGFR3, FGF3, FGF4	284	61	9075	5.2384	0.0477476	0.0244613	0.02441
REACTOME_PATHWAY	R-HSA-1257604:R-HSA-1257604	10	1.5873	0.000895788	PDGFRA, KL, KITLG, ERBB4, PIK3R2, IRS2, NRG1, FGFR3, FGF3, FGF4	284	81	9075	3.94497	0.347851	0.14243	0.142132
REACTOME_PATHWAY	R-HSA-416476:R-HSA-416476	14	2.22222	0.00192502	APP, TRIO, NPFFR1, EDN3, GPR68, LPAR1, LPAR3, PIK3R2, TACR1, PLCB4, LPAR6, PROK2, PLCB1, NTSR1	284	165	9075	2.71127	0.601129	0.229558	0.229077
REACTOME_PATHWAY	R-HSA-1650814:R-HSA-1650814	8	1.26984	0.0046788	COL18A1, ADAMTS14, PCOLCE2, COL13A1, P4HA3, COL12A1, TLL1, PLOD2	284	67	9075	3.81543	0.893224	0.386185	0.385375
REACTOME_PATHWAY	R-HSA-109704:R-HSA-109704	6	0.952381	0.00485767	KL, PIK3R2, IRS2, FGFR3, FGF3, FGF4	284	36	9075	5.3257	0.901997	0.386185	0.385375
REACTOME_PATHWAY	R-HSA-170670:R-HSA-170670	4	0.634921	0.00846101	GNAL, ADCY2, GNAI1, ADCY5	284	14	9075	9.12978	0.982631	0.576558	0.575349
REACTOME_PATHWAY	R-HSA-112043:R-HSA-112043	4	0.634921	0.0124317	PLCB4, ITPR1, PLCB1, GNAI1	284	16	9075	7.98856	0.997438	0.74124	0.739686
REACTOME_PATHWAY	R-HSA-373080:R-HSA-373080	6	0.952381	0.0163117	WNT3A, DHH, WNT7B, FZD6, WNT9B, IHH	284	48	9075	3.99428	0.999608	0.825351	0.823621
REACTOME_PATHWAY	R-HSA-1566948:R-HSA-1566948	4	0.634921	0.017303	FBN2, LOX, ITGA5, LOXL2	284	18	9075	7.10094	0.999758	0.825351	0.823621
REACTOME_PATHWAY	R-HSA-373752:R-HSA-373752	4	0.634921	0.0200827	UNC5A, SLIT1, SLIT3, NTN1	284	19	9075	6.72721	0.999937	0.87086	0.869034
REACTOME_PATHWAY	R-HSA-5362798:R-HSA-5362798	3	0.47619	0.0239627	DHH, IHH, NOTUM	284	8	9075	11.9828	0.999991	0.879247	0.877403
REACTOME_PATHWAY	R-HSA-3371599:R-HSA-3371599	3	0.47619	0.0239627	PC, PCCA, PCCB	284	8	9075	11.9828	0.999991	0.879247	0.877403
REACTOME_PATHWAY	R-HSA-381426:R-HSA-381426	4	0.634921	0.0263353	IGFBP5, PAPPA, IGFBP3, IGFBP2	284	21	9075	6.08652	0.999997	0.89728	0.895399
REACTOME_PATHWAY	R-HSA-170660:R-HSA-170660	3	0.47619	0.0369638	GNAL, ADCY2, ADCY5	284	10	9075	9.58627	1	1	1
REACTOME_PATHWAY	R-HSA-418594:R-HSA-418594	14	2.22222	0.0441955	OPRD1, APP, PTGER3, LPAR1, ADCY2, LPAR3, CXCL3, CXCL2, GNAI1, ADRA2A, ADCY5, GAL, CXCL12, GALR1	284	246	9075	1.81853	1	1	1
REACTOME_PATHWAY	R-HSA-196780:R-HSA-196780	3	0.47619	0.0442645	PC, PCCA, PCCB	284	11	9075	8.71479	1	1	1
REACTOME_PATHWAY	R-HSA-2243919:R-HSA-2243919	3	0.47619	0.0442645	LOX, TLL1, LOXL2	284	11	9075	8.71479	1	1	1
KEGG_PATHWAY	hsa05200:Pathways in cancer	31	4.92063	3.04e-06	LAMA4, CUL2, PTGER3, LPAR1, LPAR3, CBLB, ADCY2, PIK3R2, FGF3, GNAI1, FGF4, ADCY5, GNA12, CTNNA2, PDGFRA, EGLN3, DAPK1, WNT3A, WNT7B, FZD6, WNT9B, LAMB1, AXIN2, BMP2, KITLG, PLCB4, CXCL12, TRAF3, LPAR6, PLCB1, FGFR3	213	393	6879	2.5475	0.000634	0.000635	0.000589
KEGG_PATHWAY	hsa04022:cGMP-PKG signaling pathway	15	2.38095	0.000344	OPRD1, MEF2C, TRPC6, SRF, ITPR1, GATA4, ADCY2, IRS2, GNAI1, ADRA2A, ADCY5, MYLK, PLCB4, GNA12, PLCB1	213	158	6879	3.06605	0.0694033	0.0359585	0.0333777
KEGG_PATHWAY	hsa04080:Neuroactive ligand-receptor interaction	20	3.1746	0.000845	OPRD1, GRID2, CHRNA3, VIPR2, NPFFR1, PTGER3, LPAR1, LPAR3, TACR1, GABRG3, ADRA2A, GHR, GRIN3B, GLRB, LPAR6, PARD3, GALR1, NTSR1, PTGDR, GRIA4	213	277	6879	2.33182	0.161982	0.0588803	0.0546544
KEGG_PATHWAY	hsa04550:Signaling pathways regulating pluripotency of stem cells	13	2.06349	0.00121848	ACVR1, WNT3A, WNT7B, PCGF2, FZD6, WNT9B, PIK3R2, PAX6, AXIN2, KLF4, BMP2, HAND1, FGFR3	213	140	6879	2.99889	0.224943	0.0636658	0.0590965
KEGG_PATHWAY	hsa04360:Axon guidance	12	1.90476	0.0017805	ROBO2, SEMA5A, EPHA7, EPHA6, CXCL12, SEMA3C, UNC5A, SEMA6D, SLIT1, SLIT3, NTN1, GNAI1	213	127	6879	3.05157	0.31096	0.0679191	0.0630445
KEGG_PATHWAY	hsa04710:Circadian rhythm	6	0.952381	0.00234232	PRKAA2, PER3, CRY1, PRKAG2, RORA, NPAS2	213	31	6879	6.2508	0.387446	0.0679191	0.0630445
KEGG_PATHWAY	hsa04713:Circadian entrainment	10	1.5873	0.00250108	KCNJ5, CACNA1I, PLCB4, PER3, ITPR1, ADCY2, PLCB1, GNAI1, GRIA4, ADCY5	213	95	6879	3.39956	0.407486	0.0679191	0.0630445
KEGG_PATHWAY	hsa04724:Glutamatergic synapse	11	1.74603	0.00259977	GRIN3B, PLCB4, ITPR1, ADCY2, PLCB1, PLD1, SLC1A6, SLC38A3, GNAI1, GRIA4, ADCY5	213	114	6879	3.11626	0.419613	0.0679191	0.0630445
KEGG_PATHWAY	hsa04916:Melanogenesis	10	1.5873	0.00354747	KITLG, PLCB4, WNT3A, WNT7B, FZD6, WNT9B, ADCY2, PLCB1, GNAI1, ADCY5	213	100	6879	3.22958	0.524191	0.0792723	0.0735829
KEGG_PATHWAY	hsa04723:Retrograde endocannabinoid signaling	10	1.5873	0.00379293	KCNJ5, PLCB4, SLC32A1, ITPR1, ADCY2, PLCB1, GABRG3, GNAI1, GRIA4, ADCY5	213	101	6879	3.1976	0.548071	0.0792723	0.0735829
KEGG_PATHWAY	hsa04015:Rap1 signaling pathway	15	2.38095	0.00526515	PDGFRA, LPAR1, ADCY2, LPAR3, PIK3R2, FGF3, GNAI1, FGF4, ADCY5, KITLG, PLCB4, MRAS, PARD3, PLCB1, FGFR3	213	210	6879	2.30684	0.668234	0.0959913	0.089102
KEGG_PATHWAY	hsa04540:Gap junction	9	1.42857	0.00552789	TJP1, PDGFRA, PLCB4, ITPR1, LPAR1, ADCY2, PLCB1, GNAI1, ADCY5	213	88	6879	3.30298	0.686054	0.0959913	0.089102
KEGG_PATHWAY	hsa04728:Dopaminergic synapse	11	1.74603	0.00597075	KCNJ5, PLCB4, GNAL, PPP2R2C, CALY, ITPR1, PLCB1, GNAI1, SLC6A3, GRIA4, ADCY5	213	128	6879	2.77542	0.713961	0.0959913	0.089102
KEGG_PATHWAY	hsa04921:Oxytocin signaling pathway	12	1.90476	0.00643766	KCNJ5, RCAN1, MEF2C, PLCB4, PRKAA2, ITPR1, PRKAG2, ADCY2, PLCB1, GNAI1, MYLK, ADCY5	213	150	6879	2.58366	0.740713	0.0961051	0.0892076
KEGG_PATHWAY	hsa04971:Gastric acid secretion	8	1.26984	0.00695209	ATP4B, PLCB4, ITPR1, ADCY2, PLCB1, GNAI1, MYLK, ADCY5	213	73	6879	3.53926	0.767313	0.0968657	0.0899136
KEGG_PATHWAY	hsa04020:Calcium signaling pathway	13	2.06349	0.00907922	PDGFRA, PTGER3, ITPR1, ADCY2, TACR1, MYLK, CACNA1I, PLCB4, GNAL, ERBB4, PLCB1, PLCD1, NTSR1	213	179	6879	2.3455	0.851359	0.118597	0.110086
KEGG_PATHWAY	hsa04915:Estrogen signaling pathway	9	1.42857	0.0110517	KCNJ5, SHC2, PLCB4, ITPR1, PIK3R2, ADCY2, PLCB1, GNAI1, ADCY5	213	99	6879	2.93598	0.901988	0.13313	0.123576
KEGG_PATHWAY	hsa04925:Aldosterone synthesis and secretion	8	1.26984	0.0120757	CACNA1I, PLCB4, KCNK9, ITPR1, ADCY2, PLCB1, LDLR, ADCY5	213	81	6879	3.18971	0.921069	0.13313	0.123576
KEGG_PATHWAY	hsa04062:Chemokine signaling pathway	13	2.06349	0.0121028	SHC2, ADCY2, PIK3R2, CXCL3, CXCL2, CXCL14, GNAI1, ADCY5, CXCL12, PLCB4, PARD3, ELMO1, PLCB1	213	186	6879	2.25723	0.92152	0.13313	0.123576
KEGG_PATHWAY	hsa04390:Hippo signaling pathway	11	1.74603	0.0179335	BMP2, PPP2R2C, WNT3A, PARD3, WNT7B, FZD6, WNT9B, CTNNA2, AXIN2, GDF6, CTGF	213	151	6879	2.35267	0.977226	0.187405	0.173955
KEGG_PATHWAY	hsa05217:Basal cell carcinoma	6	0.952381	0.0246716	BMP2, WNT3A, WNT7B, FZD6, WNT9B, AXIN2	213	54	6879	3.58842	0.994598	0.245541	0.227919
KEGG_PATHWAY	hsa04923:Regulation of lipolysis in adipocytes	6	0.952381	0.0283747	PTGER3, PIK3R2, IRS2, ADCY2, GNAI1, ADCY5	213	56	6879	3.46026	0.997561	0.260889	0.242165
KEGG_PATHWAY	hsa04810:Regulation of actin cytoskeleton	13	2.06349	0.0287103	PDGFRA, PIK3R2, IQGAP1, FGF3, SSH1, FGF4, MYLK, MRAS, GNA12, ARHGEF4, ITGA5, FGFR3, ITGA9	213	210	6879	1.99926	0.997731	0.260889	0.242165
KEGG_PATHWAY	hsa05100:Bacterial invasion of epithelial cells	7	1.11111	0.0326051	MAD2L2, SHC2, ELMO1, PIK3R2, CBLB, CTNNA2, ITGA5	213	78	6879	2.89834	0.99902	0.283936	0.263558
KEGG_PATHWAY	hsa04730:Long-term depression	6	0.952381	0.0367926	GRID2, PLCB4, GNA12, ITPR1, PLCB1, GNAI1	213	60	6879	3.22958	0.999604	0.296995	0.27568
KEGG_PATHWAY	hsa04151:PI3K-Akt signaling pathway	18	2.85714	0.0369467	PDGFRA, PRKAA2, LAMA4, LPAR1, LAMB1, LPAR3, PIK3R2, FGF3, THBS4, FGF4, GHR, KITLG, RELN, PPP2R2C, LPAR6, ITGA5, FGFR3, ITGA9	213	345	6879	1.685	0.999617	0.296995	0.27568
KEGG_PATHWAY	hsa04950:Maturity onset diabetes of the young	4	0.634921	0.0445581	RFX6, PAX6, MAFA, NKX2-2	213	26	6879	4.96858	0.999927	0.336016	0.3119
KEGG_PATHWAY	hsa04924:Renin secretion	6	0.952381	0.0465988	ADCYAP1, PLCB4, ITPR1, PLCB1, GNAI1, ADCY5	213	64	6879	3.02773	0.999953	0.336016	0.3119
KEGG_PATHWAY	hsa04727:GABAergic synapse	7	1.11111	0.0466243	SLC32A1, GAD1, ADCY2, SLC38A3, GABRG3, GNAI1, ADCY5	213	85	6879	2.65965	0.999954	0.336016	0.3119
KEGG_PATHWAY	hsa04340:Hedgehog signaling pathway	4	0.634921	0.0490255	DHH, IHH, LRP2, CSNK1G1	213	27	6879	4.78456	0.999973	0.341544	0.317032
BIOCARTA	h_rac1Pathway:Rac 1 cell motility signaling pathway	4	0.634921	0.0383909	PDGFRA, TRIO, PLD1, MYLK	55	23	1625	5.13834	0.985977	1	1
BIOCARTA	h_akap13Pathway:Rho-Selective Guanine Exchange Factor AKAP13 Mediates Stress Fiber Formation	3	0.47619	0.0492028	GNA12, LPAR1, LPAR3	55	11	1625	8.05785	0.995911	1	1

## Sheet: hyper-methylation
Category	Term	Count	%	PValue	Genes	List Total	Pop Hits	Pop Total	Fold Enrichment	Bonferroni	Benjamini	FDR
KEGG_PATHWAY	hsa05100:Bacterial invasion of epithelial cells	3	6.12245	0.0172673	ARHGAP10, ARPC1B, DOCK1	19	78	6879	13.9251	0.595759	0.8979	0.8979
KEGG_PATHWAY	hsa04071:Sphingolipid signaling pathway	3	6.12245	0.0384862	SPTLC2, DEGS2, PRKCZ	19	120	6879	9.05132	0.870077	1	1
REACTOME_PATHWAY	R-HSA-418885:R-HSA-418885	2	4.08163	0.0349281	ABLIM2, DOCK1	24	14	9075	54.0179	0.836866	1	1
